# Supplementary material for: Trends and Disparities in Quality of Life Among Older Adults From 1998 to 2018 in China: A National Observational Study
Source: Front Med (Lausanne). 2022 Jan 28;8:796208. doi: 10.3389/fmed.2021.796208 (PMC8832120; doi:10.3389/fmed.2021.796208)
Supplement: Supplementary file 2 [file Table_2.xlsx]

## Sheet: database
PoorQOF	longitudinal database	residence	sex	age_b	marriage	livingpt	eduation	income	child hungry	smoke	drink	exercise	DDS group	Organized social activities	BMI group	chronic diseases	disability	Cognitive impairment	Self-reported health	Psychological health
No	1998	Urban	male	65-79	Married	Living with family members	>=1	<2500	No	Current	Current	Current	Good	never	Normal weight	0	No	No	Good	Not good
No	1998	Rural	male	65-79	Divorced or widowed	Living with family members	>=1	<2500	Yes	Current	Current	Preivous	Good	never	Underweight	0	No	No	Good	Not good
No	1998	Urban	male	65-79	Married	Living with family members	0	<2500	No	Preivous	Preivous	Never	Moderate	never	Underweight	0	Yes	No	Poor	Not good
No	1998	Urban	male	65-79	Divorced or widowed	Living in a institution	>=1	2500-9999	No	Preivous	Never	Current	Moderate	never		0	No	No	Good	Not good
No	1998	Rural	male	65-79	Married	Living with family members	>=1	<2500	No	Never	Never	Current	Good	never		>=2	No	No	Good	Not good
Yes	1998	Rural	male	65-79	Divorced or widowed	Living alone	>=1	<2500	Yes	Current	Current	Current	Good	sometimes	Underweight	0	No	No	Good	Not good
No	1998	Urban	female	65-79	Divorced or widowed	Living alone	>=1	<2500	Yes	Preivous	Never	Current	Good	sometimes	Normal weight	1	Yes	No	Good	Good
No	1998	Urban	female	65-79	Divorced or widowed	Living in a institution	0	2500-9999	Yes	Never	Never	Current	Moderate	sometimes		1	Yes	Yes	Good	Not good
Yes	1998	Rural	female	65-79	Married	Living with family members	>=1	2500-9999	Yes	Never	Preivous	Current	Moderate	never	Normal weight	>=2	No	No	Good	Not good
No	1998	Urban	female	65-79	Divorced or widowed	Living in a institution	0	<2500	Yes	Never	Preivous	Current	Good	never		1	Yes	No	General	Not good
Yes	1998	Urban	female	65-79	Divorced or widowed	Living in a institution	0	<2500	No	Never	Never	Never	Poor	never		0	No	No	Good	Not good
No	1998	Urban	female	65-79	Divorced or widowed	Living in a institution	0	<2500	Yes	Never	Never	Current	Good	never		0	No	Yes	Good	Not good
No	1998	Urban	male	65-79	Unmarried	Living in a institution	0	<2500	Yes	Never	Never	Current	Moderate	never		1	No	Yes	Good	Not good
No	1998	Urban	male	65-79	Married	Living with family members	>=1	<2500	No	Current	Current	Never	Moderate	never		1	No	No	Good	Good
No	1998	Urban	male	65-79	Divorced or widowed	Living alone	>=1	<2500	Yes	Preivous	Current	Current	Good	never	Obesity	>=2	No	No	Good	Good
Yes	1998	Rural	male	65-79	Married	Living with family members	>=1	2500-9999	No	Preivous	Current	Current	Moderate	never	Underweight	>=2	No	No	Good	Good
Yes	1998	Urban	female	65-79	Divorced or widowed	Living with family members	0	<2500	Yes	Preivous	Never	Current	Moderate	never	Normal weight	0	No	No	Good	Good
No	1998	Urban	female	65-79	Married	Living with family members	>=1	<2500	No	Never	Never	Never	Good	never	Overweight	1	No	No	Good	Good
No	1998	Urban	female	65-79	Divorced or widowed	Living in a institution	0	<2500	Yes	Never	Never	Preivous	Poor	never		>=2	Yes	No	Poor	Not good
No	1998	Urban	female	65-79	Divorced or widowed	Living alone	0	<2500	Yes	Never	Never	Current	Poor	never		>=2	Yes	No	General	Good
No	1998	Urban	female	65-79	Divorced or widowed	Living in a institution	>=1	<2500	Yes	Current	Current	Current	Poor	never	Normal weight	>=2	No	No	Good	Good
No	1998	Urban	male	65-79	Divorced or widowed	Living in a institution	0	<2500	No	Current	Preivous	Current	Good	never		0	No	No	Good	Not good
No	1998	Urban	male	65-79	Married	Living with family members	>=1	>-10000	No	Current	Current	Current	Good	never		1	No	No	Good	Good
No	1998	Urban	male	65-79	Married	Living with family members	>=1	<2500	Yes	Preivous	Preivous	Current	Good	never	Underweight	>=2	No	No	General	Good
No	1998	Urban	male	65-79	Married	Living with family members	>=1	<2500	Yes	Preivous	Preivous	Preivous	Moderate	never	Obesity	>=2	Yes	No	Poor	Good
Yes	1998	Urban	male	65-79	Divorced or widowed	Living with family members	>=1	<2500	Yes	Preivous	Current	Current	Good	never		0	No	No	General	Good
No	1998	Urban	female	65-79	Divorced or widowed	Living in a institution	>=1	<2500	Yes	Preivous	Never	Preivous	Good	never		1	No	No	General	Good
No	1998	Urban	female	65-79	Divorced or widowed	Living alone	>=1	<2500	No	Never	Never	Current	Moderate	never	Overweight	>=2	No	No	Poor	Good
No	1998	Urban	male	65-79	Married	Living with family members	>=1	<2500	Yes	Never	Preivous	Preivous	Moderate	never	Normal weight	1	Yes	No	General	Good
No	1998	Urban	female	65-79	Married	Living with family members	>=1	2500-9999	No	Never	Never	Current	Good	never	Overweight	1	No	No	General	Good
Yes	1998	Urban	male	65-79	Married	Living with family members	>=1	>-10000	Yes	Never	Never	Current	Moderate	never		0	No	No	General	Good
No	1998	Urban	male	65-79	Married	Living with family members	0	2500-9999	Yes	Never	Never	Preivous	Good	never		0	No	No	Good	Good
Yes	1998	Urban	female	65-79	Divorced or widowed	Living with family members	0	2500-9999	Yes	Never	Never	Current	Poor	sometimes	Normal weight	>=2	No	No	General	Not good
No	1998	Urban	female	65-79	Divorced or widowed	Living in a institution	0	<2500	No	Never	Never	Current	Moderate	almost everyday		1	No	No	Good	Good
No	1998	Urban	male	65-79	Divorced or widowed	Living with family members	>=1	2500-9999	Yes	Current	Preivous	Current	Good	never	Overweight	>=2	No	No	Good	Good
Yes	1998	Rural	female	65-79	Divorced or widowed	Living with family members	0	<2500	No	Current	Never	Never	Moderate	never	Underweight	1	Yes	No	General	Not good
Yes	1998	Rural	male	65-79	Married	Living with family members	>=1	<2500	Yes	Current	Current	Never	Poor	never	Normal weight	0	No	No	Good	Good
No	1998	Urban	male	65-79	Married	Living with family members	>=1	2500-9999	No	Current	Preivous	Never	Good	never		1	No	No	Good	Good
No	1998	Urban	female	65-79	Divorced or widowed	Living alone	>=1	<2500	No	Never	Never	Never	Moderate	never	Underweight	1	No	No	General	Not good
Yes	1998	Urban	male	65-79	Divorced or widowed	Living alone	>=1	2500-9999	No	Never	Never	Never	Poor	never	Normal weight	>=2	No	No	General	Not good
No	1998	Urban	female	65-79	Divorced or widowed	Living with family members	>=1	<2500	No	Never	Never	Current	Good	never		>=2	No	No	Good	Good
Yes	1998	Urban	male	65-79	Divorced or widowed	Living in a institution	>=1	<2500	No	Never	Current	Current	Good	sometimes		0	No	No	Good	Not good
No	1998	Urban	male	65-79	Married	Living with family members	>=1	2500-9999	Yes	Never	Never	Preivous	Moderate	sometimes		>=2	No	No	General	Good
No	1998	Urban	female	65-79	Divorced or widowed	Living with family members	>=1	<2500	No	Never	Never	Current	Good	sometimes		1	No	No	Good	Good
No	1998	Rural	female	65-79	Divorced or widowed	Living with family members	0	<2500	Yes	Never	Never	Current	Moderate	sometimes	Normal weight	0	Yes	No	Good	Not good
Yes	1998	Urban	female	65-79	Divorced or widowed	Living with family members	0	<2500	No	Never	Never	Current	Moderate	almost everyday	Normal weight	0	No	No	General	Good
Yes	1998	Rural	female	65-79	Divorced or widowed	Living in a institution	0	<2500	Yes	Never	Never	Never	Poor	almost everyday		>=2	No	Yes	Poor	Good
No	1998	Rural	female	65-79	Divorced or widowed	Living with family members	0	<2500		Never	Never		Poor		Overweight	0	No	No	Good	Good
No	1998	Urban	female	65-79	Married	Living with family members	0	<2500	No	Current	Never	Current	Good	never	Normal weight	0	No	No	Good	Good
No	1998	Rural	male	65-79	Divorced or widowed	Living with family members	>=1	<2500	Yes	Current	Never	Never	Moderate	never	Normal weight	0	No	No	Good	Not good
No	1998	Urban	male	65-79	Married	Living with family members	>=1	<2500	Yes	Current	Never	Current	Good	never			No	No	Good	Good
No	1998	Rural	male	65-79	Divorced or widowed	Living in a institution	0	<2500	Yes	Preivous	Preivous	Current	Moderate	never			No	No	Good	Good
No	1998	Urban	male	65-79	Married	Living with family members	>=1	>-10000	Yes	Preivous	Current	Current	Good	never		0	No	No	Good	Good
No	1998	Rural	female	65-79	Divorced or widowed	Living in a institution	0	<2500	No	Preivous	Current	Current	Moderate	almost everyday		1	Yes	No	Good	Not good
Yes	1998	Urban	female	65-79	Divorced or widowed	Living with family members	0	<2500	Yes	Never	Never	Never	Poor	never	Overweight	>=2	Yes	No	Poor	Not good
No	1998	Rural	female	65-79	Divorced or widowed	Living with family members	0	<2500	No	Never	Never	Never	Good	never	Underweight	0	No	No	Good	Good
No	1998	Urban	female	65-79	Divorced or widowed	Living with family members	0	<2500	No	Never	Never	Current	Moderate	sometimes	Overweight	1	No	No	Good	Good
No	1998	Rural	female	65-79	Divorced or widowed	Living with family members	0	<2500	Yes	Never	Current	Never	Good	sometimes	Overweight	0	No	No	General	Not good
No	1998	Rural	male	65-79	Divorced or widowed	Living alone	0	<2500	Yes	Current	Never	Never	Moderate	never	Normal weight	0	No	No	Good	Good
No	1998	Rural	male	65-79	Married	Living alone	>=1	<2500	Yes	Current	Never	Current	Moderate	never	Underweight	0	No	No	General	Not good
No	1998	Urban	male	65-79	Divorced or widowed	Living in a institution	>=1	<2500	Yes	Current	Never	Never	Moderate	never		1	No	No	Good	Good
No	1998	Urban	male	65-79	Married	Living with family members	>=1	<2500	No	Current	Preivous	Current	Good	never			No	No	Good	Not good
No	1998	Urban	male	65-79	Divorced or widowed	Living in a institution	>=1	<2500	No	Current	Current	Never	Moderate	never		0	Yes	No	Good	Good
No	1998	Urban	male	65-79	Unmarried	Living in a institution	0	2500-9999	Yes	Current	Current		Good	never			Yes	No	Poor	Good
No	1998	Urban	male	65-79	Married	Living with family members	>=1	<2500	No	Preivous	Preivous	Current	Moderate	never	Overweight	>=2	No	No	General	Good
No	1998	Urban	male	65-79	Divorced or widowed	Living with family members	>=1	<2500	No	Preivous	Current	Never	Moderate	never	Normal weight	0	No	No	Good	Good
No	1998	Rural	female	65-79	Married	Living with family members	0	<2500	Yes	Never	Never	Never	Good	never	Normal weight	0	No	No	Good	Good
No	1998	Urban	male	65-79	Married	Living with family members	>=1	<2500	No	Never	Current	Current	Good	never		1	No	No	General	Good
No	1998	Urban	male	65-79	Divorced or widowed	Living with family members	>=1	2500-9999	No	Never	Current	Current	Good	never	Normal weight	0	No	No	Good	Good
Yes	1998	Rural	female	65-79	Divorced or widowed	Living with family members	0	<2500	No	Never	Never	Never	Moderate	never	Normal weight	0	Yes	No	General	Good
No	1998	Rural	female	65-79	Divorced or widowed	Living in a institution	0	<2500	Yes	Never	Never	Never	Moderate	never		0	No	No	General	Good
No	1998	Urban	male	65-79	Married	Living with family members	>=1	2500-9999	No	Never	Never	Current	Good	never			No	No	Good	Good
No	1998	Urban	male	65-79	Married	Living with family members	>=1	<2500	No	Never	Never	Current	Moderate	never		1	No	No	Good	Good
No	1998	Urban	female	65-79	Married	Living with family members	>=1	<2500	No	Never	Never	Current	Good	never		0	No	No	Good	Good
No	1998	Urban	female	65-79	Divorced or widowed	Living with family members	>=1	<2500	No	Never	Never	Current	Good	never		0	No	No	Good	Good
No	1998	Urban	female	65-79	Married	Living with family members	>=1	2500-9999	No	Never	Never	Current	Moderate	almost everyday		0	No	No	Good	Good
No	1998	Rural	female	65-79	Married	Living with family members	0	<2500	Yes	Current	Never	Never	Good	never	Underweight	1	No	No	Good	Not good
No	1998	Urban	male	65-79	Married	Living with family members	>=1	<2500	Yes	Current	Current	Current	Moderate	never	Normal weight	>=2	No	No	Good	Not good
No	1998	Urban	male	65-79	Divorced or widowed	Living in a institution	>=1	<2500	Yes	Current	Never	Never	Good	never	Normal weight	0	No	No	General	Not good
No	1998	Rural	male	65-79	Married	Living with family members	>=1	<2500	No	Current	Current	Never	Moderate	never	Normal weight	0	Yes	No	Good	Good
No	1998	Urban	male	65-79	Married	Living with family members	>=1	<2500	Yes	Current	Current	Current	Moderate	never		>=2	No	No	Good	Good
No	1998	Urban	female	65-79	Unmarried	Living with family members	0	<2500	No	Current	Current	Current	Moderate	sometimes	Normal weight	0	No	No	Good	Good
No	1998	Urban	male	65-79	Married	Living with family members	>=1	2500-9999	No	Current	Never	Current	Good	sometimes		>=2	No	No	Good	Good
No	1998	Urban	male	65-79	Divorced or widowed	Living in a institution	0	2500-9999	Yes	Preivous	Preivous	Current	Moderate	never		0	No	No	Good	Good
No	1998	Rural	male	65-79	Unmarried	Living alone	0	<2500	No	Preivous	Preivous	Never	Moderate	never	Normal weight	1	No	No	Good	Good
No	1998	Urban	male	65-79	Married	Living with family members	>=1	<2500	Yes	Preivous	Current	Current	Moderate	never	Obesity	>=2	No	No	General	Not good
No	1998	Urban	female	65-79	Married	Living in a institution	>=1	<2500	No	Preivous	Never	Never	Moderate	never		1	No	No	Good	Good
Yes	1998	Urban	male	65-79	Divorced or widowed	Living in a institution	>=1	<2500	No	Preivous	Preivous	Current	Moderate	sometimes		0	No	No	General	Good
Yes	1998	Urban	male	65-79	Married	Living with family members	0	<2500	Yes	Preivous	Preivous	Current	Moderate	sometimes		1	No	No	Poor	Good
No	1998	Urban	male	65-79	Married	Living with family members	>=1	2500-9999	No	Never	Preivous	Current	Poor	never		>=2	No	No	General	Not good
No	1998	Urban	female	65-79	Divorced or widowed	Living in a institution	>=1	<2500	Yes	Never	Never	Preivous	Moderate	never		1	Yes	No	Good	Good
No	1998	Rural	male	65-79	Divorced or widowed	Living alone	>=1	>-10000	No	Never	Never	Current	Moderate	never	Obesity	1	No	No	Good	Good
No	1998	Urban	female	65-79	Married	Living with family members	0	2500-9999	Yes	Never	Never	Never	Good	never	Normal weight	0	No	No	Good	Good
No	1998	Rural	female	65-79	Divorced or widowed	Living with family members	0	<2500	No	Never	Never	Current	Moderate	never	Underweight	0	No	No	Good	Good
Yes	1998	Rural	female	65-79	Divorced or widowed	Living alone	0	<2500	No	Never	Never	Never	Moderate	never	Underweight	0	No	No	General	Good
No	1998	Rural	female	65-79	Divorced or widowed	Living with family members	0	<2500	No	Never	Never	Never	Good	never	Underweight	>=2	Yes	Yes	General	Not good
Yes	1998	Rural	male	65-79	Married	Living with family members	>=1	<2500	No	Never	Current	Current	Good	never	Normal weight	0	Yes	No	General	Not good
No	1998	Urban	female	65-79	Divorced or widowed	Living with family members	>=1	<2500	No	Never	Never	Never	Moderate	never	Underweight	0	No	No	Good	Good
No	1998	Urban	female	65-79	Divorced or widowed	Living in a institution	>=1	<2500	Yes	Never	Never	Never	Moderate	never		0	No	No	Good	Good
No	1998	Urban	male	65-79	Married	Living with family members	>=1	<2500	No	Never	Never	Current	Moderate	never		>=2	Yes	No	General	Good
Yes	1998	Urban	male	65-79	Married	Living with family members	>=1	<2500	No	Never	Never	Current	Moderate	never			No	No	Good	Good
No	1998	Rural	female	65-79	Divorced or widowed	Living with family members	>=1	<2500	Yes	Never	Never	Current	Good	never		>=2	No	No	General	Good
Yes	1998	Urban	male	65-79	Married	Living with family members	>=1	<2500	No	Never	Never	Never	Moderate	sometimes	Normal weight	0	No	No	General	Not good
No	1998	Rural	male	65-79	Divorced or widowed	Living with family members	0	<2500	Yes	Never	Never	Current	Moderate	sometimes	Underweight	0	No	No	Good	Good
No	1998	Rural	female	65-79	Married	Living with family members	>=1	<2500	Yes	Never	Never	Current	Good	sometimes		0	No	No	Good	Good
No	1998	Urban	female	65-79	Divorced or widowed	Living in a institution	>=1	<2500	No	Never	Never	Current	Moderate	sometimes		1	Yes	No	Good	Good
No	1998	Rural	male	65-79	Married	Living with family members	>=1	2500-9999	Yes	Current	Current	Never	Moderate	never	Normal weight	1	No	No	Good	Good
No	1998	Rural	male	65-79	Married	Living with family members	>=1	<2500	No	Preivous	Preivous	Never	Moderate	never	Underweight	1	No	No	Good	Good
Yes	1998	Rural	male	65-79	Divorced or widowed	Living alone	0	<2500	Yes	Preivous	Current	Never	Poor	never	Overweight	0	No	No	General	Not good
Yes	1998	Urban	female	65-79	Divorced or widowed	Living alone	0	<2500	Yes	Preivous	Never	Never	Poor	sometimes	Normal weight	0	No	No	General	Not good
No	1998	Urban	female	65-79	Married	Living with family members	0	>-10000	No	Never	Never	Current	Good	never	Normal weight	>=2	No	No	Good	Good
Yes	1998	Urban	male	65-79	Married	Living with family members	0	2500-9999	Yes	Never	Current	Current	Good	never	Normal weight			No	Good	Good
No	1998	Urban	female	65-79	Married	Living with family members	>=1	<2500	No	Never	Never	Current	Good	never	Underweight	0	No	No	Good	Good
No	1998	Urban	female	65-79	Divorced or widowed	Living with family members	0	2500-9999	Yes	Never	Never	Current	Poor	never	Underweight	>=2	No	No	Good	Good
No	1998	Urban	male	65-79	Married	Living with family members	>=1	>-10000	No	Never	Never	Current	Good	never			No	No	General	Good
Yes	1998	Rural	female	65-79	Divorced or widowed	Living with family members	>=1	<2500	No	Never	Never	Never	Poor	sometimes		>=2	No	No	General	Not good
Yes	1998	Rural	female	65-79	Married	Living with family members	0	<2500	Yes	Never	Never	Never	Moderate	sometimes	Normal weight	0	No	No	Good	Not good
Yes	1998	Rural	male	65-79	Divorced or widowed	Living with family members	>=1	>-10000	No	Current	Never	Never	Moderate	never	Normal weight	0	No	No	General	Not good
No	1998	Urban	male	65-79	Divorced or widowed	Living with family members	>=1	2500-9999	No	Current	Current	Never	Good	never	Underweight	0	No	No	Good	Good
Yes	1998	Urban	male	65-79	Divorced or widowed	Living with family members	0	<2500	Yes	Current	Current	Never	Poor	never	Overweight	0	No	No	General	Not good
Yes	1998	Urban	male	65-79	Divorced or widowed	Living with family members	>=1	2500-9999	No	Current	Preivous	Current	Moderate	never		1	No	No	Good	Good
Yes	1998	Urban	male	65-79	Divorced or widowed	Living in a institution	>=1	<2500	No	Preivous	Never	Current	Good	never		1	No	No	Poor	Good
No	1998	Rural	female	65-79	Divorced or widowed	Living with family members	0	<2500	Yes	Never	Never	Current	Poor	never	Normal weight	1	No	No	Good	Not good
No	1998	Rural	female	65-79	Divorced or widowed	Living with family members	0	2500-9999	Yes	Never	Never	Current	Good	never	Normal weight	1	No	No	Good	Good
No	1998	Urban	male	65-79	Married	Living with family members	>=1	<2500	Yes	Current	Current	Current	Moderate	never	Underweight	1	No	No	Good	Good
No	1998	Rural	female	65-79	Divorced or widowed	Living with family members	0	<2500	Yes	Current	Current	Never	Moderate	never	Underweight	0	Yes	Yes	General	Good
No	1998	Urban	male	65-79	Married	Living with family members	>=1	<2500	No	Preivous	Current	Current	Good	never	Obesity	>=2	Yes	No	General	Not good
No	1998	Urban	male	65-79	Divorced or widowed	Living in a institution	>=1	<2500	No	Never	Preivous	Current	Moderate	never	Overweight	0	No	No	Poor	Not good
No	1998	Rural	female	65-79	Married	Living with family members	0	<2500	No	Never	Never	Never	Moderate	never	Normal weight	>=2	Yes	No	General	Good
Yes	1998	Urban	female	65-79	Divorced or widowed	Living with family members	0	>-10000	No	Never	Never	Current	Moderate	sometimes	Normal weight	0	No	No	Good	Not good
No	1998	Rural	male	65-79	Divorced or widowed	Living with family members	0	<2500	Yes	Preivous	Current	Current	Moderate	never	Normal weight	>=2	No	No	Good	Good
No	1998	Rural	female	65-79	Divorced or widowed	Living alone	0	<2500	Yes	Never	Preivous	Never	Good	never	Normal weight	1	No	No	Good	Not good
Yes	1998	Urban	female	65-79	Divorced or widowed	Living with family members	0	<2500	Yes	Never	Never	Never	Poor	never	Underweight	1	Yes	No	Poor	Not good
No	1998	Urban	male	>=80	Married	Living with family members	>=1	2500-9999	No	Current	Never	Current	Good	never	Underweight	0	No	No	Good	Not good
No	1998	Rural	male	>=80	Divorced or widowed	Living with family members	>=1	2500-9999	Yes	Current	Never	Never	Moderate	never	Normal weight	0	No	No	Good	Not good
No	1998	Rural	male	>=80	Divorced or widowed	Living with family members	>=1	<2500	No	Current	Preivous	Current	Good	sometimes	Normal weight	0	No	No	Good	Not good
No	1998	Urban	male	>=80	Divorced or widowed	Living in a institution	>=1	<2500	Yes	Preivous	Never	Current	Moderate	never	Normal weight	0	No	No	Good	Not good
No	1998	Rural	male	>=80	Married	Living with family members	0	<2500	Yes	Preivous	Current	Never	Good	never	Normal weight	1	No	No	Good	Not good
No	1998	Urban	male	>=80	Divorced or widowed	Living with family members	0	<2500	Yes	Preivous	Never	Current	Moderate	never	Normal weight	>=2	No	No	Good	Not good
No	1998	Urban	male	>=80	Divorced or widowed	Living with family members	>=1	<2500	Yes	Preivous	Preivous	Current	Moderate	never	Obesity	0	No	No	Good	Not good
No	1998	Urban	female	>=80	Divorced or widowed	Living with family members	0	<2500	Yes	Never	Never	Current	Good	never	Normal weight	0	No	No	General	Not good
No	1998	Rural	male	>=80	Divorced or widowed	Living with family members	0	<2500	No	Never	Never	Current	Good	never	Normal weight	0	Yes	Yes	Good	Not good
Yes	1998	Urban	male	>=80	Divorced or widowed	Living with family members	0	<2500	Yes	Never	Never	Current	Moderate	never	Obesity	>=2	Yes	Yes	General	Not good
No	1998	Urban	male	>=80	Divorced or widowed	Living with family members	>=1	<2500	Yes	Never	Current	Current	Moderate	never	Normal weight	>=2	Yes	No	General	Not good
No	1998	Rural	female	>=80	Divorced or widowed	Living with family members	0	<2500	Yes	Never	Never	Never	Good	never	Underweight	>=2	No	No	General	Not good
No	1998	Urban	male	>=80	Divorced or widowed	Living with family members	>=1	2500-9999	Yes	Never	Never	Preivous	Good	never	Underweight	0	No	No	Good	Not good
No	1998	Urban	female	>=80	Divorced or widowed	Living with family members	0	<2500	Yes	Never	Current	Never	Moderate	never	Normal weight	0	Yes	No	Good	Not good
No	1998	Rural	female	>=80	Divorced or widowed	Living alone	0	2500-9999	No	Never	Never	Never	Moderate	never	Normal weight	0	Yes	No	Good	Not good
No	1998	Urban	female	>=80	Married	Living with family members	0	2500-9999	Yes	Never	Never	Never	Good	never	Normal weight	1	No	No	Good	Not good
No	1998	Rural	female	>=80	Divorced or widowed	Living with family members	0	<2500	Yes	Never	Current	Never	Good	never	Obesity	0	No	No	Good	Not good
No	1998	Rural	male	>=80	Divorced or widowed	Living with family members	>=1	<2500	No	Never	Current	Current	Good	never	Normal weight	0	Yes	No	General	Not good
No	1998	Urban	female	>=80	Divorced or widowed	Living with family members	0	<2500	Yes	Never	Never	Current	Moderate	never	Normal weight	1	Yes	No	Good	Not good
No	1998	Rural	female	>=80	Divorced or widowed	Living with family members	0	<2500	Yes	Never	Never	Never	Good	never	Underweight	0	No	No	Good	Not good
No	1998	Rural	male	>=80	Married	Living with family members	0	2500-9999	Yes	Never	Never	Never	Good	never	Normal weight	1	No	No	Good	Not good
No	1998	Urban	male	>=80	Divorced or widowed	Living with family members	>=1	2500-9999	Yes	Never	Current	Current	Good	never	Normal weight	0	No	No	Good	Not good
No	1998	Urban	female	>=80	Divorced or widowed	Living with family members	0	<2500		Never	Never	Current	Good	sometimes	Underweight	>=2	Yes	No	Good	Not good
No	1998	Urban	female	>=80	Divorced or widowed	Living with family members	0	<2500	Yes	Never	Never	Preivous	Poor	sometimes	Normal weight	0	Yes	No	Good	Not good
No	1998	Urban	female	>=80	Divorced or widowed	Living with family members	0	<2500	Yes	Never	Never	Preivous	Moderate	sometimes	Normal weight	0	No	No	Good	Not good
Yes	1998	Rural	male	>=80	Divorced or widowed	Living with family members	0	<2500	Yes	Never	Never	Current	Good	sometimes	Normal weight	1	No	No	Good	Not good
Yes	1998	Urban	male	>=80	Married	Living with family members	>=1	<2500	Yes	Never	Preivous	Current	Good	sometimes	Normal weight	1	No	No	General	Not good
No	1998	Rural	female	>=80	Divorced or widowed	Living with family members	0	<2500	No	Never	Never	Never	Moderate	sometimes	Overweight	>=2	No	No	Good	Not good
No	1998	Rural	female	>=80	Divorced or widowed	Living with family members	0	<2500	Yes	Never	Never	Never	Moderate	sometimes	Underweight	1	Yes	No	Good	Not good
No	1998	Urban	female	>=80	Divorced or widowed	Living with family members	0	<2500	No	Current	Never	Never	Good	almost everyday	Normal weight	1	No	Yes	Good	Not good
No	1998	Rural	male	>=80	Divorced or widowed	Living with family members	>=1	<2500	No	Never	Current	Current	Good	never	Normal weight	0	No	No	Good	Not good
No	1998	Urban	female	>=80	Divorced or widowed	Living with family members	0	<2500	Yes	Never	Never	Never	Good	never	Overweight	>=2	No	No	Good	Not good
No	1998	Urban	female	>=80	Divorced or widowed	Living with family members	0	<2500	Yes	Never	Never	Preivous	Good	never	Underweight	1	Yes	No	Good	Not good
Yes	1998	Rural	female	>=80	Divorced or widowed	Living alone	>=1	<2500	Yes	Never	Never	Current	Good	never	Normal weight	0	No	No	Good	Not good
No	1998	Rural	female	>=80	Divorced or widowed	Living with family members	0	<2500	Yes	Never	Current	Current	Moderate	almost everyday	Underweight	0	Yes	No	Good	Not good
No	1998	Rural	male	>=80	Divorced or widowed	Living with family members	>=1	<2500		Preivous	Current	Preivous	Good	never	Overweight	1	Yes	No	General	Good
No	1998	Rural	male	>=80	Married	Living with family members	>=1	<2500	Yes	Preivous	Preivous	Current	Good	never	Underweight	0	No	No	Good	Good
No	1998	Urban	female	>=80	Divorced or widowed	Living with family members	0	<2500	No	Preivous	Never	Never	Moderate	sometimes	Overweight	1	Yes	No	Good	Good
Yes	1998	Urban	female	>=80	Divorced or widowed	Living with family members	>=1	2500-9999	Yes	Never	Never	Current	Moderate	never	Overweight	0	No	No	General	Good
No	1998	Rural	male	>=80	Divorced or widowed	Living with family members	0	2500-9999	No	Never	Never	Never	Good	never	Normal weight	0	No	No	Good	Good
No	1998	Urban	female	>=80	Divorced or widowed	Living with family members	0	<2500	Yes	Never	Current	Never	Moderate	never	Normal weight	1	No	No	Good	Not good
No	1998	Rural	male	>=80	Divorced or widowed	Living alone	0	<2500	No	Never	Never	Never	Moderate	never	Normal weight	0	No	No	Good	Not good
No	1998	Urban	female	>=80	Divorced or widowed	Living with family members	0	<2500	Yes	Never	Never	Current	Moderate	never	Normal weight	1	No	No	General	Good
No	1998	Urban	female	>=80	Divorced or widowed	Living with family members	>=1	<2500	Yes	Never	Never	Current	Good	never	Normal weight	0	No	No	Good	Good
Yes	1998	Rural	female	>=80	Divorced or widowed	Living with family members	0	<2500	Yes	Never	Never	Never	Poor	never		0	Yes	Yes	General	Good
No	1998	Rural	male	>=80	Married	Living with family members	>=1	<2500	Yes	Never	Current	Current	Good	never	Underweight	0	No	No	Good	Good
Yes	1998	Urban	female	>=80	Divorced or widowed	Living alone	>=1	2500-9999	No	Never	Never	Current	Moderate	never	Normal weight	>=2	Yes	No	General	Good
No	1998	Rural	female	>=80	Divorced or widowed	Living with family members	0	<2500	No	Never	Never	Current	Good	sometimes	Overweight	0	No	No	Good	Good
No	1998	Urban	female	>=80	Divorced or widowed	Living with family members	0	<2500	No	Never	Never	Never	Moderate	sometimes	Overweight	0	Yes	No	Good	Good
No	1998	Urban	female	>=80	Divorced or widowed	Living alone	0	<2500	Yes	Never	Never	Current	Poor	almost everyday	Underweight	0	No	No	Good	Not good
No	1998	Rural	female	>=80	Divorced or widowed	Living with family members	0	<2500	No	Current	Current	Current	Poor	never	Underweight	1	Yes	No	Good	Not good
No	1998	Rural	female	>=80	Divorced or widowed	Living with family members	0	<2500	No	Preivous	Never	Never	Moderate	never	Underweight	0	No	No	Good	Not good
No	1998	Rural	male	>=80	Married	Living with family members	>=1	<2500	No	Preivous	Current	Never	Good	never	Underweight	1	No	No	General	Not good
No	1998	Rural	male	>=80	Divorced or widowed	Living with family members	0	<2500	No	Preivous	Current	Never	Good	never	Underweight	0	No	No	Good	Good
No	1998	Rural	female	>=80	Divorced or widowed	Living with family members	0	2500-9999	Yes	Preivous	Never	Preivous	Good	never	Underweight	0	No	No	General	Not good
No	1998	Rural	male	>=80	Divorced or widowed	Living with family members	>=1	2500-9999	No	Preivous	Never	Current	Good	never	Normal weight	1	No	No	General	Not good
Yes	1998	Rural	male	>=80	Married	Living with family members	>=1	<2500	Yes	Never	Never	Current	Good	never	Normal weight	0	No	No	Good	Good
No	1998	Urban	female	>=80	Divorced or widowed	Living with family members	0	<2500	Yes	Never	Current	Current	Good	never	Normal weight	0	No	No	General	Good
No	1998	Rural	male	>=80	Divorced or widowed	Living with family members	0	<2500	No	Never	Never	Current	Good	never	Normal weight	0	No	No	Good	Good
No	1998	Urban	female	>=80	Divorced or widowed	Living with family members	0	<2500	Yes	Never	Never	Never	Moderate	never	Overweight	1	Yes	Yes	General	Not good
No	1998	Rural	male	>=80	Divorced or widowed	Living with family members	>=1	<2500	No	Never	Current	Never	Good	never	Normal weight	0	Yes	No	Good	Good
No	1998	Rural	female	>=80	Divorced or widowed	Living with family members	0	2500-9999	No	Never	Preivous	Preivous	Good	never		0	Yes	Yes	Good	Good
No	1998	Urban	female	>=80	Divorced or widowed	Living in a institution	0	<2500	No	Never	Never	Never	Good	never	Underweight	0	No	No	Good	Not good
No	1998	Urban	female	>=80	Divorced or widowed	Living with family members		<2500	Yes	Never	Preivous	Never	Good	never	Underweight	0	No	No	Poor	Not good
No	1998	Urban	male	>=80	Married	Living with family members	>=1	<2500	No	Never	Preivous	Current	Good	never	Normal weight	>=2	No	No	Good	Good
No	1998	Urban	male	>=80	Divorced or widowed	Living with family members	0	<2500	No	Never	Never	Never	Moderate	never		0	No	No	Good	Good
No	1998	Rural	female	>=80	Divorced or widowed	Living with family members	>=1	<2500	No	Never	Never	Never	Moderate	never	Normal weight	0	Yes	No	Good	Good
No	1998	Urban	female	>=80	Divorced or widowed	Living with family members	0	<2500	No	Never	Never	Never	Moderate	never	Overweight	1	No	No	Good	Good
Yes	1998	Rural	male	>=80	Married	Living with family members	>=1	2500-9999	Yes	Never	Never	Never	Moderate	never	Normal weight	>=2	Yes	No	Good	Not good
No	1998	Rural	female	>=80	Divorced or widowed	Living with family members	0	<2500	Yes	Never	Current	Never	Good	never	Underweight	1	No	No	General	Good
No	1998	Urban	male	>=80	Divorced or widowed	Living alone	>=1	<2500	Yes	Never	Never	Current	Good	never		>=2	No	No	Good	Not good
No	1998	Rural	female	>=80	Married	Living with family members	0	<2500	No	Never	Never	Never	Moderate	never	Normal weight	0	No	No	Good	Good
No	1998	Rural	female	>=80	Divorced or widowed	Living with family members	>=1	<2500	No	Never	Never	Never	Good	sometimes	Normal weight	1	No	No	Good	Good
No	1998	Rural	female	>=80	Divorced or widowed	Living with family members	0	<2500	Yes			Current	Good	never	Underweight	1	No	No	Good	Not good
No	1998	Rural	male	>=80	Divorced or widowed	Living with family members	0	<2500	Yes	Current	Current	Current	Moderate	never	Normal weight	0	No	No	Good	Good
No	1998	Urban	male	>=80	Married	Living with family members	>=1	<2500	Yes	Current	Never	Current	Moderate	never	Normal weight	0	No	No	Good	Not good
No	1998	Rural	male	>=80	Divorced or widowed	Living with family members	>=1	<2500	No	Current	Current	Preivous	Good	never	Normal weight	0	No	No	Good	Not good
No	1998	Urban	male	>=80	Divorced or widowed	Living with family members	>=1	<2500	No	Current	Preivous	Current	Moderate	sometimes	Overweight	1	Yes	No	General	Good
No	1998	Rural	male	>=80	Divorced or widowed	Living with family members	>=1	<2500	Yes	Preivous	Never	Never	Good	never	Underweight	1	No	No	Good	Not good
No	1998	Rural	male	>=80	Divorced or widowed	Living with family members	0	<2500	Yes	Preivous	Never	Current	Moderate	never	Overweight	0	Yes	No	General	Not good
No	1998	Rural	male	>=80	Married	Living with family members	>=1	<2500	No	Preivous	Preivous	Never	Moderate	sometimes	Obesity	>=2	No	No	Good	Good
No	1998	Urban	female	>=80	Divorced or widowed	Living with family members	>=1	<2500	No	Never	Never	Never	Good	never		0	Yes	Yes	Good	Not good
No	1998	Rural	male	>=80	Divorced or widowed	Living with family members	0	<2500	No	Never	Never	Never	Moderate	never	Underweight	0	No	No	Good	Good
No	1998	Rural	female	>=80	Divorced or widowed	Living with family members	0	<2500	No	Never	Never	Never	Good	never	Normal weight	0	No	No	Good	Good
No	1998	Urban	female	>=80	Divorced or widowed	Living with family members	>=1	<2500	No	Never	Never	Never	Good	never	Underweight	1	Yes	No	Good	Good
No	1998	Urban	female	>=80	Divorced or widowed	Living with family members	0	<2500	No	Never	Never	Preivous	Good	never	Overweight	1	Yes	No	Good	Good
No	1998	Urban	male	>=80	Divorced or widowed	Living with family members	0	<2500	Yes	Never	Never	Never	Poor	never	Normal weight	>=2	Yes	No	General	Good
No	1998	Rural	female	>=80	Divorced or widowed	Living with family members	0	<2500	No	Never	Preivous	Never	Moderate	never	Normal weight	0	Yes	Yes	Good	Not good
No	1998	Rural	female	>=80	Divorced or widowed	Living with family members	0	<2500	Yes	Never	Never	Never	Poor	never	Underweight	1	Yes	Yes	Good	Not good
No	1998	Urban	male	>=80	Married	Living with family members	0	<2500	Yes	Never	Never	Current	Moderate	never	Normal weight	0	No	No	General	Not good
No	1998	Urban	female	>=80	Divorced or widowed	Living with family members	0	2500-9999	No	Never	Never	Current	Good	never	Underweight	0	No	No	Good	Good
No	1998	Rural	female	>=80	Divorced or widowed	Living with family members		<2500	No	Never	Preivous	Never	Moderate	never	Underweight	0	No	No	Good	Not good
No	1998	Rural	female	>=80	Married	Living with family members	0	<2500	Yes	Never	Never	Never	Good	never	Obesity	0	No	No	General	Not good
No	1998	Urban	female	>=80	Divorced or widowed	Living with family members	0	<2500	No	Never	Never	Never	Moderate	never	Normal weight	0	Yes	No	Good	Not good
No	1998	Rural	female	>=80	Divorced or widowed	Living with family members	0	<2500	Yes	Never	Never	Current	Moderate	never	Normal weight	1	Yes	No	Good	Good
No	1998	Rural	female	>=80	Divorced or widowed	Living with family members	0	2500-9999	Yes	Never	Never	Never	Moderate	never	Normal weight	0	No	No	Good	Good
No	1998	Rural	female	>=80	Divorced or widowed	Living alone	0	<2500	No	Never	Never	Current	Good	never	Normal weight	>=2	No	No	Good	Not good
No	1998	Urban	female	>=80	Divorced or widowed	Living with family members	0	2500-9999	Yes	Never	Never	Current	Good	never	Normal weight	0	Yes	No	Good	Good
No	1998	Urban	female	>=80	Divorced or widowed	Living with family members	0	<2500	Yes	Never	Never	Current	Good	never	Normal weight	1	Yes	No	Good	Good
Yes	1998	Urban	female	>=80	Divorced or widowed	Living alone	0	<2500	Yes	Never	Never	Current	Moderate	never	Normal weight	0	No	No	Poor	Not good
No	1998	Rural	female	>=80	Divorced or widowed	Living with family members	0	<2500	Yes	Never	Never	Current	Moderate	never	Normal weight	0	No	No	Good	Good
No	1998	Urban	male	>=80	Married	Living with family members	>=1	<2500	Yes	Never	Current	Current	Good	never		1	No	No	General	Good
No	1998	Rural	female	>=80	Divorced or widowed	Living with family members	0	2500-9999	Yes	Never	Current	Preivous	Moderate	never	Underweight	0	No	No	Good	Good
No	1998	Rural	female	>=80	Divorced or widowed	Living with family members	0	<2500	No	Never	Preivous	Current	Good	sometimes	Normal weight	0	No	No	Good	Good
No	1998	Rural	female	>=80	Divorced or widowed	Living with family members	0	<2500	No	Never	Never	Never	Moderate	sometimes	Normal weight	0	No	Yes	Good	Good
No	1998	Rural	female	>=80	Divorced or widowed	Living with family members	0	<2500	Yes	Never	Never	Current	Good	sometimes	Normal weight	0	No	No	Good	Not good
No	1998	Rural	female	>=80	Divorced or widowed	Living alone	0	<2500	Yes	Never	Never	Current	Moderate	sometimes	Normal weight	>=2	No	No	General	Not good
No	1998	Urban	female	>=80	Divorced or widowed	Living with family members	>=1	>-10000	Yes	Never	Never	Preivous	Moderate	sometimes	Normal weight	>=2	No	No	General	Not good
No	1998	Urban	female	>=80	Divorced or widowed	Living with family members	0	<2500	No	Never	Current	Never	Good	sometimes	Obesity	>=2	Yes	No	Good	Good
No	1998	Urban	female	>=80	Divorced or widowed	Living with family members	0	<2500	Yes	Never	Never	Never	Moderate	almost everyday	Underweight	0	No	Yes	Good	Good
No	1998	Urban	female	>=80	Divorced or widowed	Living with family members	0	<2500	Yes	Never	Preivous	Never	Moderate	almost everyday	Underweight	0	Yes	No	Good	Not good
No	1998	Rural	male	>=80	Married	Living with family members	0	<2500	Yes	Current	Current	Current	Moderate	never	Underweight	1	No	Yes	General	Not good
No	1998	Rural	male	>=80	Divorced or widowed	Living with family members	>=1	<2500	Yes	Current	Never	Never	Good	never	Underweight	0	No	No	Good	Good
No	1998	Rural	female	>=80	Divorced or widowed	Living with family members	0	<2500	Yes	Current	Current	Never	Moderate	never	Normal weight	0	No	No	General	Not good
No	1998	Rural	male	>=80	Divorced or widowed	Living with family members	0	<2500	No	Current	Never	Never	Poor	never	Normal weight	1	Yes	No	Good	Good
No	1998	Rural	male	>=80	Divorced or widowed	Living with family members	0	<2500	Yes	Current	Current	Current	Good	never	Normal weight	0	Yes	No	Good	Not good
No	1998	Urban	female	>=80	Divorced or widowed	Living with family members	0	<2500	No	Current	Preivous	Current	Poor	sometimes	Obesity	0	No	No	Good	Not good
Yes	1998	Urban	male	>=80	Divorced or widowed	Living with family members	>=1	<2500	No	Preivous	Preivous	Never	Poor	never	Overweight	1	No	No	General	Good
No	1998	Urban	male	>=80	Married	Living with family members	0	<2500	No	Preivous	Current	Current	Moderate	never	Underweight	0	Yes	No	Good	Good
No	1998	Rural	female	>=80	Divorced or widowed	Living alone	>=1	<2500	Yes	Preivous	Current	Never	Moderate	never	Normal weight	0	No	No	Good	Good
No	1998	Rural	male	>=80	Divorced or widowed	Living with family members	0	<2500	Yes	Preivous	Never	Never	Good	sometimes	Underweight	1	No	No	Good	Good
No	1998	Rural	female	>=80	Divorced or widowed	Living with family members	0	<2500	Yes	Never	Never	Never	Good	never	Underweight	0	No	Yes	General	Not good
Yes	1998	Urban	male	>=80	Married	Living with family members	>=1	<2500	Yes	Never	Never	Current	Good	never		0	No	No	General	Good
No	1998	Rural	male	>=80	Married	Living with family members	0	<2500	No	Never	Never	Never	Good	never	Overweight	0	No	No	Good	Not good
No	1998	Urban	female	>=80	Divorced or widowed	Living with family members	0	<2500	No	Never	Never	Never	Good	never	Underweight	0	Yes	Yes	General	Not good
No	1998	Rural	female	>=80	Divorced or widowed	Living with family members	0	<2500	No	Never	Never	Never	Good	never	Overweight	0	No	No	Good	Good
No	1998	Rural	male	>=80	Divorced or widowed	Living with family members	0	<2500	Yes	Never	Never	Never	Good	never	Normal weight	0	Yes	No	General	Not good
No	1998	Urban	male	>=80	Married	Living with family members	>=1	<2500	Yes	Never	Never	Preivous	Moderate	never		>=2	Yes	No	General	Good
No	1998	Urban	female	>=80	Divorced or widowed	Living alone	>=1	<2500	Yes	Never	Never	Current	Poor	never	Normal weight	1	No	No	Good	Not good
No	1998	Rural	male	>=80	Married	Living with family members	>=1	<2500	No	Never	Never	Never	Moderate	never	Normal weight	1	Yes	No	General	Good
No	1998	Urban	female	>=80	Divorced or widowed	Living with family members	0	>-10000	Yes	Never	Never	Current	Good	never	Underweight	0	Yes	No	General	Not good
No	1998	Rural	female	>=80	Divorced or widowed	Living with family members	0	<2500	Yes	Never	Never	Never	Good	never	Underweight	0	No	No	Good	Not good
No	1998	Rural	female	>=80	Divorced or widowed	Living with family members	0	<2500	Yes	Never	Never	Never	Moderate	never	Normal weight	0	No	No	Good	Not good
No	1998	Rural	female	>=80	Divorced or widowed	Living with family members	0	<2500	Yes	Never	Never	Never	Good	never	Normal weight	1	No	No	Good	Not good
No	1998	Rural	female	>=80	Divorced or widowed	Living with family members	0	<2500	No	Never	Never	Never	Good	never	Underweight	1	No	No	Good	Good
No	1998	Rural	female	>=80	Divorced or widowed	Living with family members	0	<2500	Yes	Never	Current	Never	Good	never	Normal weight	1	No	No	Good	Not good
Yes	1998	Rural	female	>=80	Divorced or widowed	Living with family members	0	<2500	Yes	Never	Never	Never	Poor	never	Underweight	>=2	Yes	Yes	Good	Not good
Yes	1998	Rural	female	>=80	Divorced or widowed	Living with family members	0	<2500	Yes	Never	Never	Never	Moderate	never	Underweight	>=2	Yes	No	General	Not good
Yes	1998	Rural	male	>=80	Divorced or widowed	Living with family members	0	<2500	Yes	Never	Current	Never	Good	never	Normal weight	0	No	No	Good	Not good
No	1998	Urban	female	>=80	Divorced or widowed	Living with family members	0	<2500	No	Never	Never	Preivous	Moderate	never	Normal weight	1	No	No	General	Not good
No	1998	Urban	female	>=80	Divorced or widowed	Living alone	>=1	<2500	Yes	Never	Never	Current	Poor	never	Normal weight	0	No	No	Good	Good
No	1998	Rural	female	>=80	Divorced or widowed	Living with family members	0	<2500	Yes	Never	Never	Never	Moderate	never	Underweight	1	No	Yes	Good	Not good
No	1998	Rural	female	>=80	Divorced or widowed	Living with family members	0	<2500	Yes	Never	Preivous	Never	Moderate	never	Normal weight	1	Yes	No	Good	Not good
Yes	1998	Urban	female	>=80	Divorced or widowed	Living with family members	0	<2500	Yes	Never	Never	Never	Moderate	never	Overweight	0	No	No	General	Not good
Yes	1998	Rural	female	>=80	Divorced or widowed	Living with family members	0	<2500	No	Never	Never	Never	Poor	sometimes	Normal weight	0	No	No	Good	Not good
Yes	1998	Rural	female	>=80	Divorced or widowed	Living with family members	0	<2500	No	Never	Preivous	Current	Good	sometimes	Normal weight	0	Yes	No	General	Not good
No	1998	Urban	female	>=80	Divorced or widowed	Living alone	>=1	<2500	Yes	Never	Never	Current	Good	sometimes	Normal weight	1	No	No	General	Not good
No	1998	Urban	male	>=80	Divorced or widowed	Living with family members	>=1	<2500	Yes	Current	Current	Current	Good	never	Underweight	>=2	No	No	Good	Good
No	1998	Rural	female	>=80	Divorced or widowed	Living with family members	0	<2500	No	Current	Never	Current	Moderate	never	Overweight	1	No	No	Good	Good
No	1998	Urban	female	>=80	Divorced or widowed	Living with family members	0	2500-9999	No	Current	Never	Current	Good	never	Normal weight	>=2	No	No	Good	Good
No	1998	Urban	female	>=80	Divorced or widowed	Living with family members	0	<2500	Yes	Current	Never	Never	Good	never	Underweight	1	Yes	No	General	Not good
No	1998	Rural	male	>=80	Divorced or widowed	Living with family members	>=1	<2500	No	Current	Never	Never	Moderate	never	Normal weight	1	No	No	Good	Good
No	1998	Rural	female	>=80	Divorced or widowed	Living in a institution	0	<2500	Yes	Current	Never	Current	Moderate	never	Underweight	0	Yes	No	Good	Not good
No	1998	Rural	male	>=80	Divorced or widowed	Living with family members	0	<2500	No	Current	Never	Never	Moderate	sometimes	Underweight	0	No	No	Good	Good
No	1998	Rural	male	>=80	Married	Living with family members	0	<2500	No	Current	Preivous	Current	Good	almost everyday	Underweight	>=2	No	No	Good	Not good
No	1998	Urban	female	>=80	Divorced or widowed	Living with family members	0	<2500	Yes	Preivous	Never	Never	Good	never	Underweight	0	Yes	Yes	Good	Not good
No	1998	Urban	male	>=80	Divorced or widowed	Living with family members	0	<2500	No	Preivous	Preivous	Current	Good	never	Overweight	>=2	Yes	No	Good	Good
No	1998	Urban	male	>=80	Divorced or widowed	Living with family members	>=1	<2500	Yes	Preivous	Preivous	Current	Moderate	never	Underweight		Yes	No	General	Not good
No	1998	Urban	female	>=80	Divorced or widowed	Living with family members	>=1	<2500	No	Preivous	Preivous	Never	Moderate	never	Underweight	1	Yes	No	Good	Good
No	1998	Urban	female	>=80	Divorced or widowed	Living with family members	0	<2500	No	Preivous	Never	Never	Moderate	never		1	Yes	Yes	General	Not good
No	1998	Rural	male	>=80	Divorced or widowed	Living with family members	>=1	<2500	No	Preivous	Preivous	Never	Good	never	Normal weight	1	No	No	Good	Not good
Yes	1998	Rural	male	>=80	Divorced or widowed	Living with family members	0	2500-9999	Yes	Preivous	Current	Never	Good	never	Normal weight	0	No	No	General	Not good
No	1998	Urban	male	>=80	Married	Living with family members	>=1	2500-9999	Yes	Preivous	Preivous	Preivous	Moderate	never	Underweight	>=2	No	No	Good	Not good
No	1998	Urban	female	>=80	Divorced or widowed	Living with family members	0	<2500	No	Preivous	Never	Never	Moderate	never	Underweight	0	Yes	No	Good	Good
No	1998	Rural	male	>=80	Divorced or widowed	Living with family members	0	<2500	Yes	Preivous	Never	Current	Moderate	never	Normal weight	0	Yes	No	General	Good
Yes	1998	Rural	male	>=80	Divorced or widowed	Living alone	0	<2500	Yes	Preivous	Current	Never	Good	never	Normal weight	0	No	No	General	Good
No	1998	Rural	male	>=80	Married	Living in a institution	0	<2500	Yes	Preivous	Current	Preivous	Good	never			No	No	Good	Not good
No	1998	Urban	male	>=80	Divorced or widowed	Living with family members	>=1	<2500	No	Preivous	Current	Current	Good	never	Underweight	>=2	Yes	No	Good	Good
No	1998	Rural	female	>=80	Divorced or widowed	Living with family members	0	<2500	Yes	Preivous	Preivous	Preivous	Good	never	Normal weight	0	Yes	Yes	Good	Not good
No	1998	Rural	female	>=80	Divorced or widowed	Living with family members	0	<2500	Yes	Preivous	Preivous	Current	Moderate	sometimes	Normal weight	0	No	Yes	Good	Not good
No	1998	Rural	female	>=80	Divorced or widowed	Living with family members	0	<2500	No	Preivous	Preivous	Never	Poor	sometimes	Underweight	0	Yes	No	General	Good
No	1998	Urban	female	>=80	Divorced or widowed	Living with family members	0	2500-9999	Yes	Never	Never	Current	Moderate	never	Normal weight	1	No	No	Good	Not good
Yes	1998	Urban	male	>=80	Married	Living with family members	>=1	2500-9999	No	Never	Never	Current	Good	never		1	No	No	General	Good
No	1998	Rural	male	>=80	Divorced or widowed	Living with family members	>=1	2500-9999	No	Never	Never	Current	Moderate	never	Normal weight	1	No	No	Good	Good
No	1998	Urban	male	>=80	Divorced or widowed	Living with family members	0	<2500	No	Never	Never	Never	Good	never	Normal weight	0	Yes	No	Good	Not good
No	1998	Urban	female	>=80	Divorced or widowed	Living with family members	0	<2500	No	Never	Never	Preivous	Moderate	never	Underweight	>=2	Yes	No	Poor	Good
No	1998	Rural	male	>=80	Divorced or widowed	Living with family members	0	<2500	No	Never	Never	Never	Good	never	Underweight	0	Yes	No	Good	Not good
No	1998	Urban	male	>=80	Divorced or widowed	Living in a institution	>=1	<2500	Yes	Never	Never	Current		never		0	No	No	Good	Good
No	1998	Urban	female	>=80	Divorced or widowed	Living with family members	>=1	<2500	No	Never	Never	Current	Good	never	Normal weight	0	No	No	Good	Good
No	1998	Rural	female	>=80	Divorced or widowed	Living with family members	0	<2500	Yes	Never	Never	Never	Moderate	never	Underweight	>=2	Yes	No	Good	Good
No	1998	Urban	male	>=80	Married	Living with family members	0	<2500	Yes	Never	Never	Current	Good	never	Normal weight	>=2	Yes	No	Good	Good
Yes	1998	Urban	male	>=80	Married	Living with family members	>=1	<2500	Yes	Never	Current	Never	Moderate	never	Normal weight	0	Yes	No	Good	Not good
No	1998	Urban	female	>=80	Divorced or widowed	Living with family members	0	2500-9999	Yes	Never	Never	Never	Poor	never	Underweight	1	Yes	Yes	General	Not good
No	1998	Urban	female	>=80	Divorced or widowed	Living with family members	0	<2500	Yes	Never	Never	Never	Moderate	never	Underweight	0	No	Yes	General	Good
Yes	1998	Rural	female	>=80	Divorced or widowed	Living with family members	0	<2500	Yes	Never	Never	Never	Good	never	Underweight	1	Yes	Yes	General	Not good
No	1998	Urban	male	>=80	Divorced or widowed	Living with family members	>=1	<2500	No	Never	Never	Preivous	Good	never	Normal weight	0	Yes	Yes	General	Not good
No	1998	Rural	female	>=80	Divorced or widowed	Living with family members	0	<2500	No	Never	Never	Never	Moderate	never	Underweight	>=2	Yes	Yes	General	Not good
No	1998	Urban	male	>=80	Divorced or widowed	Living with family members	>=1	<2500	No	Never	Preivous	Current	Good	never	Overweight	>=2	No	No	General	Not good
No	1998	Urban	female	>=80	Divorced or widowed	Living with family members	0	<2500	Yes	Never	Current	Current	Moderate	never	Overweight	0	No	No	General	Not good
No	1998	Urban	female	>=80	Married	Living with family members	>=1	<2500	No	Never	Never	Current	Moderate	never	Normal weight	>=2	No	No	General	Not good
No	1998	Rural	female	>=80	Divorced or widowed	Living with family members	0	<2500	Yes	Never	Never	Never	Moderate	never	Underweight	1	Yes	Yes	General	Not good
No	1998	Rural	female	>=80	Divorced or widowed	Living with family members	0	<2500	Yes	Never	Never	Never	Moderate	never	Normal weight	1	Yes	Yes	General	Not good
Yes	1998	Urban	male	>=80	Divorced or widowed	Living with family members	>=1	<2500	No	Never	Never	Never	Moderate	never	Normal weight	0	Yes	No	Good	Good
Yes	1998	Rural	female	>=80	Divorced or widowed	Living with family members	>=1	<2500	Yes	Never	Preivous	Never	Moderate	never	Underweight	0	No	No	General	Good
No	1998	Urban	female	>=80	Divorced or widowed	Living with family members	0	<2500	Yes	Never	Never	Never	Moderate	never	Normal weight	0	No	No	Good	Not good
No	1998	Rural	male	>=80	Divorced or widowed	Living alone	>=1	<2500	Yes	Never	Never	Never	Good	never	Normal weight	0	No	No	Good	Good
No	1998	Rural	female	>=80	Divorced or widowed	Living with family members	0	<2500	Yes	Never	Never	Current	Moderate	never	Normal weight	1	No	No	Good	Good
No	1998	Rural	male	>=80	Married	Living with family members	0	<2500	Yes	Never	Never	Current	Good	never	Normal weight	>=2	No	No	Good	Not good
No	1998	Rural	female	>=80	Divorced or widowed	Living with family members	0	<2500	Yes	Never	Never	Never	Moderate	never	Normal weight	>=2	Yes	No	Good	Not good
No	1998	Rural	female	>=80	Divorced or widowed	Living with family members	0	<2500	Yes	Never	Never	Never	Good	never	Normal weight	>=2	Yes	No	Good	Not good
No	1998	Rural	female	>=80	Divorced or widowed	Living with family members	0	<2500	No	Never	Never	Current	Moderate	never	Normal weight	0	No	No	Good	Good
No	1998	Rural	female	>=80	Divorced or widowed	Living with family members	0	<2500	Yes	Never	Never	Preivous	Good	never	Underweight	1	No	No	Good	Good
No	1998	Rural	female	>=80	Divorced or widowed	Living alone	0	<2500	Yes	Never	Never	Never	Poor	never		>=2	No	No	Good	Not good
Yes	1998	Urban	female	>=80	Divorced or widowed	Living with family members	0	<2500	Yes	Never	Never	Current	Moderate	never	Underweight	1	No	No	Poor	Not good
No	1998	Urban	female	>=80	Unmarried	Living with family members	>=1	>-10000	No	Never	Never	Current	Moderate	never	Normal weight	>=2	No	No	General	Not good
Yes	1998	Rural	female	>=80	Divorced or widowed	Living with family members	0	<2500	Yes	Never	Never	Never	Moderate	never	Underweight	>=2	Yes	No	General	Not good
No	1998	Urban	female	>=80	Divorced or widowed	Living with family members	0	<2500	No	Never	Never	Never	Moderate	never	Normal weight	0	Yes	No	General	Good
No	1998	Rural	male	>=80	Divorced or widowed	Living with family members	>=1	<2500	No	Never	Preivous	Current	Moderate	never	Underweight	0	No	No	General	Good
No	1998	Rural	female	>=80	Divorced or widowed	Living with family members	>=1	2500-9999	Yes	Never	Never	Never	Good	never	Underweight	0	No	No	Good	Not good
No	1998	Rural	female	>=80	Divorced or widowed	Living with family members	0	<2500	Yes	Never	Never	Never	Poor	never	Underweight	1	No	Yes	General	Not good
No	1998	Rural	female	>=80	Divorced or widowed	Living in a institution	0	<2500	Yes	Never	Preivous	Current	Poor	never	Normal weight	1	No	No	Good	Good
No	1998	Urban	female	>=80	Divorced or widowed	Living with family members	>=1	<2500	Yes	Never	Current	Never	Good	never	Underweight	0	Yes	No	Poor	Not good
No	1998	Urban	female	>=80	Divorced or widowed	Living with family members	0	<2500	Yes	Never	Preivous	Never	Moderate	never	Underweight	1	No	No	General	Good
No	1998	Urban	female	>=80	Divorced or widowed	Living in a institution	0	<2500	Yes	Never	Never	Never	Good	never	Normal weight	0	No	No	Good	Good
No	1998	Rural	female	>=80	Divorced or widowed	Living with family members	0	<2500	No	Never	Preivous	Current	Moderate	sometimes	Underweight	1	No	No	Good	Good
No	1998	Rural	female	>=80	Divorced or widowed	Living alone	0	<2500	No	Never	Current	Current	Moderate	sometimes	Normal weight	0	No	No	Good	Good
No	1998	Rural	male	>=80	Divorced or widowed	Living with family members	>=1	<2500	No	Never	Current	Current	Moderate	sometimes	Normal weight	1	Yes	No	Good	Good
No	1998	Rural	female	>=80	Divorced or widowed	Living with family members	0	<2500	Yes	Never	Never	Never	Good	sometimes	Overweight	1	No	No	General	Not good
No	1998	Rural	female	>=80	Divorced or widowed	Living with family members	0	<2500	No	Never	Never	Never	Good	sometimes	Normal weight	1	No	Yes	General	Not good
No	1998	Rural	female	>=80	Divorced or widowed	Living with family members	0	<2500	No	Never	Never	Never	Moderate	sometimes	Normal weight	0	Yes	No	Good	Good
No	1998	Rural	female	>=80	Divorced or widowed	Living with family members	0	<2500	No	Never	Preivous	Never	Moderate	sometimes	Normal weight	0	Yes	Yes	Good	Good
No	1998	Urban	male	>=80	Married	Living with family members	>=1	2500-9999		Never	Never	Never	Good	almost everyday	Normal weight			No	Good	Not good
No	1998	Rural	female	>=80	Divorced or widowed	Living with family members	0	<2500	Yes	Never	Never	Never	Moderate	almost everyday	Normal weight	0	No	Yes	Good	Good
Yes	1998	Rural	male	>=80	Married	Living with family members	>=1	<2500	Yes	Current	Current	Current	Good	never			No	No	Good	Not good
No	1998	Urban	female	>=80	Divorced or widowed	Living with family members	0	<2500	Yes	Current	Current	Never	Moderate	never	Overweight	>=2	Yes	No	General	Good
No	1998	Rural	male	>=80	Divorced or widowed	Living with family members	>=1	<2500	No	Current	Preivous	Never	Moderate	never	Underweight	0	Yes	No	General	Not good
No	1998	Rural	male	>=80	Divorced or widowed	Living with family members	0	<2500	No	Current	Current	Never	Good	never	Underweight	0	No	No	Good	Good
No	1998	Rural	female	>=80	Divorced or widowed	Living with family members	0	2500-9999	No	Current	Never	Never	Moderate	never	Normal weight	1	No	No	General	Good
Yes	1998	Urban	male	>=80	Married	Living with family members	>=1	>-10000	No	Current	Current	Current	Good	never	Overweight	>=2	No	No	Good	Not good
No	1998	Urban	male	>=80	Unmarried	Living in a institution	0	<2500	Yes	Current	Never	Current	Good	never		0	Yes	Yes	General	Not good
Yes	1998	Rural	male	>=80	Married	Living with family members	>=1	<2500	Yes	Current	Never	Current	Good	never	Normal weight	0	No	No	Good	Not good
No	1998	Urban	female	>=80	Divorced or widowed	Living alone	0	2500-9999	Yes	Current	Never	Current	Good	never	Normal weight	0	No	No	Good	Good
No	1998	Rural	male	>=80	Married	Living with family members	>=1	<2500	No	Current	Current	Current	Moderate	never	Underweight	0	No	No	Good	Not good
No	1998	Rural	male	>=80	Married	Living with family members	0	<2500	Yes	Current	Never	Current	Moderate	never	Underweight	0	No	No	Good	Not good
Yes	1998	Rural	male	>=80	Divorced or widowed	Living with family members	0	<2500	Yes	Current	Current	Never	Poor	never	Normal weight	0	No	No	Good	Not good
No	1998	Rural	male	>=80	Divorced or widowed	Living with family members	>=1	<2500	No	Current	Current	Never	Moderate	never	Underweight	0	No	No	Good	Not good
No	1998	Rural	male	>=80	Divorced or widowed	Living alone	>=1	<2500	No	Current	Never	Never	Moderate	never	Normal weight	>=2	No	No	Good	Not good
No	1998	Urban	male	>=80	Divorced or widowed	Living in a institution	>=1	<2500	No	Current	Never	Preivous	Moderate	never		0	No	No	Good	Good
No	1998	Urban	male	>=80	Married	Living with family members	>=1	<2500	Yes	Current	Current	Current	Good	never		>=2	No	No	Good	Good
No	1998	Rural	female	>=80	Divorced or widowed	Living with family members	0	<2500	Yes	Current	Preivous	Never	Moderate	sometimes	Normal weight	1	No	No	Good	Good
No	1998	Urban	male	>=80	Divorced or widowed	Living with family members	0	<2500	No	Current	Never	Never	Moderate	sometimes	Normal weight	1	No	No	Good	Not good
No	1998	Rural	female	>=80	Divorced or widowed	Living alone	0	<2500	No	Current	Current	Never	Moderate	sometimes	Underweight	0	No	No	Good	Good
Yes	1998	Urban	male	>=80	Married	Living with family members	>=1	2500-9999	No	Preivous	Current	Current	Moderate	never	Overweight	1	No	No	Poor	Good
Yes	1998	Urban	male	>=80	Divorced or widowed	Living with family members	>=1	<2500	Yes	Preivous	Preivous	Current	Moderate	never	Normal weight	1	No	No	Good	Not good
No	1998	Rural	female	>=80	Divorced or widowed	Living with family members	0	<2500	Yes	Preivous	Current	Never	Moderate	never	Underweight	0	No	Yes	General	Not good
Yes	1998	Urban	male	>=80	Married	Living with family members	0	<2500	Yes	Preivous	Preivous	Current	Good	never	Normal weight	>=2	No	No	General	Not good
No	1998	Rural	female	>=80	Divorced or widowed	Living with family members	0	<2500	Yes	Preivous	Never	Current	Moderate	never	Overweight	0	Yes	No	Good	Not good
No	1998	Urban	male	>=80	Unmarried	Living in a institution	0	<2500	Yes	Preivous	Current	Preivous	Moderate	never		1	No	Yes	Good	Not good
No	1998	Rural	male	>=80	Married	Living with family members	>=1	<2500	No	Preivous	Never	Current	Moderate	never	Normal weight	0	No	No	Good	Not good
Yes	1998	Rural	male	>=80	Married	Living with family members	>=1	>-10000	Yes	Preivous	Never	Current	Moderate	never	Underweight	1	No	No	General	Not good
No	1998	Urban	female	>=80	Divorced or widowed	Living with family members	0	<2500	Yes	Preivous	Never	Current	Moderate	never	Underweight	>=2	Yes	No	Poor	Not good
Yes	1998	Rural	male	>=80	Divorced or widowed	Living with family members	>=1	<2500	Yes	Preivous	Never	Never	Moderate	never	Underweight	0	No	Yes	General	Not good
Yes	1998	Rural	male	>=80	Divorced or widowed	Living with family members	>=1	<2500	No	Preivous	Never	Never	Moderate	never	Overweight	>=2	No	No	General	Not good
No	1998	Urban	female	>=80	Divorced or widowed	Living with family members	0	<2500	Yes	Preivous	Current	Never	Good	never	Underweight	0	No	No	Good	Not good
No	1998	Urban	female	>=80	Divorced or widowed	Living with family members	>=1	<2500	Yes	Preivous	Never	Never	Moderate	never	Underweight	0	No	No	Good	Not good
No	1998	Urban	female	>=80	Divorced or widowed	Living with family members	0	<2500	Yes	Preivous	Never	Never	Moderate	never	Underweight	0	No	No	Good	Not good
No	1998	Urban	female	>=80	Divorced or widowed	Living with family members	0	<2500	Yes	Preivous	Never	Never	Moderate	never	Normal weight	1	Yes	No	Good	Not good
No	1998	Urban	female	>=80	Divorced or widowed	Living with family members	>=1	<2500	Yes	Preivous	Never	Never	Moderate	never	Underweight	0	No	No	Good	Not good
No	1998	Urban	female	>=80	Divorced or widowed	Living with family members	>=1	<2500	No	Preivous	Never	Never	Moderate	never	Normal weight	1	No	No	Good	Not good
No	1998	Rural	male	>=80	Divorced or widowed	Living with family members	>=1	<2500	No	Preivous	Current	Current	Good	never	Normal weight	>=2	No	No	General	Not good
Yes	1998	Urban	male	>=80	Divorced or widowed	Living with family members	>=1	<2500	Yes	Preivous	Preivous	Never	Moderate	never	Underweight	>=2	Yes	No	General	Not good
No	1998	Rural	male	>=80	Divorced or widowed	Living with family members	0	<2500	Yes	Preivous	Current	Never	Good	never	Normal weight	1	No	No	Good	Not good
Yes	1998	Urban	male	>=80	Married	Living with family members	>=1	<2500	Yes	Preivous	Preivous	Never	Good	never	Normal weight	>=2	No	No	Good	Not good
No	1998	Urban	male	>=80	Divorced or widowed	Living with family members	0	<2500	Yes	Preivous	Current	Preivous	Moderate	never	Underweight	1	Yes	No	Good	Not good
No	1998	Urban	male	>=80	Divorced or widowed	Living with family members	>=1	<2500	Yes	Preivous	Never	Current	Good	sometimes		1	No	No	General	Good
No	1998	Rural	female	>=80	Divorced or widowed	Living with family members	0	<2500	Yes	Preivous	Current	Current	Poor	sometimes	Underweight	1	No	No	Good	Good
No	1998	Rural	male	>=80	Divorced or widowed	Living with family members	>=1	<2500	No	Preivous	Preivous	Never	Moderate	sometimes	Normal weight	1	No	No	Good	Good
Yes	1998	Urban	male	>=80	Married	Living with family members	>=1	>-10000	Yes	Preivous	Current	Current	Moderate	almost everyday	Normal weight	1	Yes	No	General	Good
Yes	1998	Urban	female	>=80	Divorced or widowed	Living with family members	>=1	<2500	No	Never	Never	Never	Moderate	never		>=2	Yes	No	Poor	Not good
No	1998	Urban	female	>=80	Divorced or widowed	Living with family members	>=1	<2500	Yes	Never	Never	Current	Moderate	never	Underweight	1	Yes	Yes	General	Good
Yes	1998	Rural	female	>=80	Divorced or widowed	Living with family members	0	<2500	Yes	Never	Never	Never	Good	never		0	Yes	No	General	Good
No	1998	Rural	male	>=80	Divorced or widowed	Living with family members	0	<2500	No	Never	Never	Preivous	Good	never	Normal weight	1	Yes	Yes	General	Good
No	1998	Rural	male	>=80	Divorced or widowed	Living with family members	0	<2500	No	Never	Never	Never	Good	never	Normal weight	0	No	No	Good	Not good
No	1998	Urban	male	>=80	Divorced or widowed	Living with family members	>=1	<2500	No	Never	Never	Preivous	Good	never	Normal weight	>=2	Yes	No	Good	Good
No	1998	Urban	female	>=80	Divorced or widowed	Living with family members	0	<2500	Yes	Never	Never	Never	Moderate	never	Normal weight	0	Yes	Yes	Good	Not good
No	1998	Urban	female	>=80	Divorced or widowed	Living with family members	0	<2500	Yes	Never	Never	Never	Moderate	never		0	Yes	Yes	Good	Not good
No	1998	Rural	female	>=80	Divorced or widowed	Living with family members	0	<2500	Yes	Never	Current	Never	Moderate	never	Normal weight	1	Yes	No	Good	Good
No	1998	Urban	male	>=80	Divorced or widowed	Living with family members	0	<2500	Yes	Never	Never	Never	Good	never	Underweight		Yes	No	General	Good
No	1998	Urban	female	>=80	Married	Living with family members	>=1	2500-9999	Yes	Never	Never	Never	Good	never	Overweight	>=2	No	No	Good	Good
Yes	1998	Urban	female	>=80	Divorced or widowed	Living with family members	0	<2500	Yes	Never	Never	Current	Moderate	never	Normal weight	1	No	No	Good	Not good
No	1998	Urban	male	>=80	Divorced or widowed	Living with family members	>=1	<2500	Yes	Never	Never	Never	Good	never	Normal weight	>=2	Yes	Yes	General	Not good
No	1998	Urban	male	>=80	Divorced or widowed	Living with family members	>=1	<2500	No	Never	Never	Current	Moderate	never		0	Yes	No	Good	Good
No	1998	Urban	female	>=80	Divorced or widowed	Living with family members	0	<2500	Yes	Never	Never	Never	Moderate	never		1	Yes	No	Good	Good
No	1998	Urban	female	>=80	Divorced or widowed	Living with family members	0	<2500	Yes	Never	Never	Never	Poor	never	Normal weight	0	Yes	No	Good	Good
No	1998	Urban	female	>=80	Divorced or widowed	Living with family members	>=1	2500-9999	Yes	Never	Never	Never	Moderate	never	Normal weight	1	Yes	Yes	Poor	Not good
No	1998	Rural	male	>=80	Divorced or widowed	Living with family members	>=1	<2500		Never	Never	Current	Good	never	Underweight	0	No	No	Good	Good
No	1998	Urban	female	>=80	Divorced or widowed	Living with family members	>=1	<2500	Yes	Never	Never	Current	Moderate	never	Normal weight	1	No	Yes	Good	Not good
No	1998	Rural	male	>=80	Divorced or widowed	Living with family members	>=1	<2500		Never	Never	Current	Moderate	never	Normal weight	0	No	No	Good	Good
Yes	1998	Rural	female	>=80	Divorced or widowed	Living with family members	0	<2500	No	Never	Current	Never	Poor	never	Underweight	0	No	No	Poor	Not good
No	1998	Urban	female	>=80	Divorced or widowed	Living in a institution	0	<2500	No	Never	Never	Current	Moderate	never	Underweight	0	No	No	Good	Good
No	1998	Urban	male	>=80	Divorced or widowed	Living with family members	>=1	2500-9999	No	Never	Never	Current	Good	never	Normal weight	0	No	No	Good	Good
No	1998	Rural	female	>=80	Divorced or widowed	Living with family members	0	<2500	Yes	Never	Current	Never	Moderate	never	Underweight	1	No	No	General	Not good
No	1998	Rural	female	>=80	Divorced or widowed	Living with family members	0	<2500	Yes	Never	Never	Never	Moderate	never	Underweight	1	Yes	Yes	Good	Good
No	1998	Rural	female	>=80	Divorced or widowed	Living with family members	0	<2500	Yes	Never	Current	Never	Good	never	Underweight	1	No	Yes	Poor	Not good
No	1998	Rural	female	>=80	Divorced or widowed	Living with family members	0	<2500	Yes	Never	Never	Never	Moderate	never	Underweight	0	No	No	Good	Not good
No	1998	Rural	female	>=80	Divorced or widowed	Living with family members	0	<2500	Yes	Never	Current	Current	Moderate	never	Normal weight	0	Yes	No	Good	Not good
No	1998	Urban	female	>=80	Married	Living with family members	0	2500-9999	Yes	Never	Never	Current	Moderate	never	Normal weight	1	No	No	Good	Not good
No	1998	Urban	female	>=80	Divorced or widowed	Living with family members	>=1	<2500	No	Never	Never	Never	Good	never		0	Yes	Yes	Good	Not good
Yes	1998	Urban	female	>=80	Divorced or widowed	Living with family members	0	<2500	No	Never	Never	Never	Moderate	never		1	Yes	No	General	Good
No	1998	Urban	male	>=80	Divorced or widowed	Living with family members	>=1	<2500	No	Never	Never	Preivous	Good	never	Normal weight	>=2	Yes	No	General	Good
Yes	1998	Rural	female	>=80	Divorced or widowed	Living with family members	0	<2500	Yes	Never	Never	Never	Moderate	never	Normal weight	>=2	Yes	No	General	Not good
No	1998	Rural	female	>=80	Divorced or widowed	Living with family members	0	<2500	Yes	Never	Current	Current	Moderate	never	Underweight	0	No	No	Good	Not good
No	1998	Rural	female	>=80	Divorced or widowed	Living with family members	0	<2500	Yes	Never	Never	Never	Good	never	Normal weight	1	No	Yes	Good	Not good
No	1998	Rural	female	>=80	Divorced or widowed	Living with family members	0	<2500	Yes	Never	Never	Never	Poor	never	Underweight	1	Yes	Yes	Good	Not good
Yes	1998	Rural	female	>=80	Divorced or widowed	Living with family members	0	<2500	Yes	Never	Never	Never	Moderate	never	Normal weight	0	Yes	Yes	General	Not good
No	1998	Rural	male	>=80	Divorced or widowed	Living with family members	0	<2500	Yes	Never	Never	Current	Good	never	Underweight	1	No	Yes	Good	Not good
Yes	1998	Rural	female	>=80	Divorced or widowed	Living with family members	0	<2500	Yes	Never	Never	Never	Moderate	never	Underweight	1	Yes	Yes	General	Not good
Yes	1998	Rural	female	>=80	Divorced or widowed	Living with family members	0	<2500	Yes	Never	Never	Never	Moderate	never	Normal weight	0	Yes	Yes	General	Not good
No	1998	Rural	female	>=80	Married	Living with family members	0	<2500	Yes	Never	Never	Never	Moderate	never	Underweight	1	No	Yes	Good	Not good
No	1998	Rural	female	>=80	Divorced or widowed	Living with family members	0	<2500	Yes	Never	Never	Never	Good	never	Normal weight	0	Yes	No	Good	Not good
No	1998	Rural	female	>=80	Divorced or widowed	Living with family members	0	<2500	Yes	Never	Never	Never	Moderate	never	Normal weight	1	Yes	Yes	Good	Not good
Yes	1998	Rural	female	>=80	Divorced or widowed	Living with family members	0	<2500	Yes	Never	Current	Never	Good	never	Underweight	1	No	No	Good	Not good
Yes	1998	Urban	female	>=80	Divorced or widowed	Living in a institution	0	<2500	Yes	Never	Never	Preivous	Poor	never	Normal weight	>=2	Yes	Yes	General	Not good
Yes	1998	Rural	female	>=80	Divorced or widowed	Living with family members	0	<2500	Yes	Never	Never	Never	Poor	never	Underweight	>=2	Yes	Yes	General	Not good
Yes	1998	Urban	female	>=80	Divorced or widowed	Living in a institution	0	<2500	Yes	Never	Never	Current	Moderate	never		0	No	Yes	Good	Not good
Yes	1998	Rural	male	>=80	Divorced or widowed	Living with family members	>=1	<2500	Yes	Never	Current	Never	Good	never	Underweight	>=2	Yes	No	General	Not good
No	1998	Urban	male	>=80	Divorced or widowed	Living with family members	>=1	<2500	No	Never	Current	Current	Moderate	never	Normal weight	0	No	No	Good	Good
Yes	1998	Urban	male	>=80	Married	Living with family members	>=1	<2500	Yes	Never	Never	Current	Moderate	never	Normal weight	0	No	No	General	Good
No	1998	Urban	female	>=80	Divorced or widowed	Living with family members	>=1	<2500	No	Never	Current	Never	Moderate	never	Underweight	0	Yes	No	Poor	Good
No	1998	Urban	male	>=80	Divorced or widowed	Living with family members	>=1	<2500	No	Never	Never	Current	Moderate	never	Normal weight	>=2	No	No	General	Not good
Yes	1998	Rural	female	>=80	Divorced or widowed	Living alone	>=1	<2500	Yes	Never	Current	Preivous	Moderate	never	Normal weight	0	Yes	No	General	Good
No	1998	Rural	female	>=80	Married	Living with family members	>=1	<2500	No	Never	Never	Never	Good	never	Normal weight	0	No	No	General	Not good
No	1998	Rural	female	>=80	Divorced or widowed	Living with family members	0	<2500	No	Never	Never	Current	Good	never	Normal weight	0	Yes	Yes	Good	Not good
No	1998	Rural	male	>=80	Married	Living with family members	0	<2500	Yes	Never	Current	Current	Good	never	Normal weight	>=2	No	No	Good	Good
No	1998	Rural	female	>=80	Divorced or widowed	Living with family members	0	<2500	Yes	Never	Never	Never	Moderate	never	Normal weight	0	No	No	Good	Not good
No	1998	Rural	male	>=80	Divorced or widowed	Living with family members	0	<2500	Yes	Never	Current	Never	Good	never	Normal weight	1	No	No	Good	Not good
No	1998	Rural	female	>=80	Divorced or widowed	Living with family members	0	<2500	Yes	Never	Never	Never	Poor	never	Overweight	>=2	No	Yes	General	Not good
No	1998	Rural	female	>=80	Divorced or widowed	Living with family members	0	<2500	Yes	Never	Never	Never	Moderate	never	Underweight	0	Yes	Yes	General	Not good
No	1998	Rural	female	>=80	Divorced or widowed	Living with family members	0	<2500	Yes	Never	Never	Current	Good	never	Overweight	0	Yes	No	Good	Not good
No	1998	Rural	female	>=80	Divorced or widowed	Living with family members	0	<2500	Yes	Never	Current	Never	Moderate	never	Underweight	1	No	No	Good	Good
Yes	1998	Rural	female	>=80	Divorced or widowed	Living with family members	0	<2500	No	Never	Never	Never	Poor	never	Normal weight	0	Yes	Yes	Good	Good
No	1998	Rural	female	>=80	Divorced or widowed	Living with family members	0	<2500	Yes	Never	Never	Never	Moderate	never	Normal weight	0	Yes	No	General	Good
Yes	1998	Rural	female	>=80	Divorced or widowed	Living with family members	0	<2500	No	Never	Never	Never	Moderate	never	Normal weight	0	No	No	Good	Not good
No	1998	Rural	female	>=80	Divorced or widowed	Living with family members	0	<2500	No	Never	Never	Preivous	Good	never	Normal weight	0	Yes	No	General	Good
Yes	1998	Rural	female	>=80	Divorced or widowed	Living with family members	0	<2500	No	Never	Never	Never	Good	never	Overweight	>=2	Yes	No	General	Not good
No	1998	Rural	female	>=80	Divorced or widowed	Living with family members	0	<2500	No	Never	Never	Never	Good	never	Underweight	0	No	No	Good	Good
No	1998	Rural	female	>=80	Divorced or widowed	Living with family members	0	<2500	Yes	Never	Never	Never	Good	never	Underweight	0	Yes	No	Good	Good
No	1998	Rural	female	>=80	Divorced or widowed	Living with family members	0	<2500	Yes	Never	Never	Never	Poor	never		>=2	No	No	Good	Not good
No	1998	Rural	female	>=80	Divorced or widowed	Living with family members	0	<2500	No	Never	Never	Never	Good	never	Underweight	1	No	No	General	Not good
No	1998	Urban	female	>=80	Divorced or widowed	Living with family members	0	<2500	Yes	Never	Never	Never	Good	never	Normal weight	0	No	No	Good	Not good
Yes	1998	Urban	female	>=80	Divorced or widowed	Living with family members	0	<2500	No	Never	Never	Never	Moderate	never	Underweight	0	No	No	General	Not good
No	1998	Rural	female	>=80	Divorced or widowed	Living with family members	0	<2500	No	Never	Never	Never	Moderate	never	Underweight	0	Yes	Yes	Good	Not good
Yes	1998	Rural	female	>=80	Divorced or widowed	Living with family members	0	<2500	Yes	Never	Current	Never	Moderate	never	Normal weight	0	No	No	Good	Not good
Yes	1998	Rural	female	>=80	Divorced or widowed	Living with family members	0	<2500	No	Never	Never	Never	Poor	never	Underweight	0	No	No	General	Not good
Yes	1998	Rural	female	>=80	Divorced or widowed	Living alone	0	<2500	Yes	Never	Never	Never	Good	never	Normal weight	0	No	No	Poor	Not good
No	1998	Rural	female	>=80	Divorced or widowed	Living alone	0	<2500	Yes	Never	Never	Never	Moderate	never	Normal weight	0	No	No	Good	Not good
No	1998	Urban	female	>=80	Divorced or widowed	Living with family members	0	<2500	No	Never	Never	Preivous	Good	never	Normal weight	0	Yes	Yes	Good	Not good
No	1998	Rural	female	>=80	Divorced or widowed	Living with family members	0	<2500	Yes	Never	Never	Never	Moderate	never	Underweight	0	No	No	Good	Not good
No	1998	Rural	female	>=80	Married	Living with family members	0	<2500	No	Never	Never	Never	Moderate	never	Underweight	0	No	No	Good	Not good
No	1998	Rural	female	>=80	Divorced or widowed	Living with family members	0	<2500	No	Never	Never	Never	Moderate	never	Normal weight	0	No	No	Good	Not good
No	1998	Rural	female	>=80	Married	Living with family members	0	<2500	Yes	Never	Never	Never	Moderate	never	Underweight	1	No	No	Good	Not good
No	1998	Rural	female	>=80	Married	Living with family members	>=1	2500-9999	No	Never	Never	Current	Good	never	Overweight	0	No	No	Good	Good
Yes	1998	Urban	female	>=80	Divorced or widowed	Living with family members	>=1	<2500	Yes	Never	Never	Never	Good	never	Normal weight	1	No	No	General	Not good
No	1998	Urban	male	>=80	Divorced or widowed	Living with family members	>=1	<2500	Yes	Never	Never	Never	Moderate	never	Underweight	0	No	No	Good	Not good
No	1998	Urban	female	>=80	Divorced or widowed	Living with family members	0	<2500	No	Never	Never	Never	Good	never	Underweight	0	No	No	Good	Not good
No	1998	Urban	female	>=80	Divorced or widowed	Living with family members	0	2500-9999	Yes	Never	Never	Never	Good	never	Underweight	0	No	No	Good	Not good
No	1998	Urban	male	>=80	Divorced or widowed	Living with family members	>=1	<2500	Yes	Never	Never	Never	Good	never	Underweight	0	No	No	Good	Not good
No	1998	Urban	male	>=80	Divorced or widowed	Living with family members	>=1	<2500	Yes	Never	Current	Never	Good	never	Normal weight	1	No	No	Good	Not good
No	1998	Urban	male	>=80	Married	Living with family members	>=1	<2500	Yes	Never	Current	Never	Moderate	never	Normal weight	0	No	No	Good	Not good
No	1998	Rural	female	>=80	Divorced or widowed	Living alone	>=1	<2500	Yes	Never	Preivous	Never	Moderate	never	Normal weight	0	No	No	Good	Not good
No	1998	Rural	female	>=80	Divorced or widowed	Living with family members	0	<2500	Yes	Never	Never	Never	Poor	never	Underweight	0	No	No	Good	Not good
Yes	1998	Rural	female	>=80	Divorced or widowed	Living with family members	0	<2500	No	Never	Never	Current	Moderate	never	Normal weight	0	No	No	General	Not good
No	1998	Urban	female	>=80	Divorced or widowed	Living with family members	>=1	<2500	No	Never	Current	Preivous	Moderate	never	Overweight	1	No	No	Good	Not good
No	1998	Urban	male	>=80	Married	Living with family members	>=1	<2500	Yes	Never	Never	Current	Good	never	Underweight	0	No	No	Good	Good
No	1998	Urban	female	>=80	Divorced or widowed	Living in a institution	0	<2500	No	Never	Never	Preivous	Moderate	never	Normal weight	1	No	No	Good	Good
Yes	1998	Urban	female	>=80	Divorced or widowed	Living with family members	0	<2500	Yes	Never	Never	Never	Moderate	never	Normal weight	1	Yes	No	General	Good
No	1998	Rural	female	>=80	Divorced or widowed	Living with family members	0	<2500	No	Never	Never	Never	Good	never	Underweight	0	No	No	Poor	Good
No	1998	Rural	female	>=80	Divorced or widowed	Living with family members	0	<2500	Yes	Never	Current	Never	Good	never	Normal weight	0	No	No	General	Good
No	1998	Rural	female	>=80	Divorced or widowed	Living with family members	0	<2500	Yes	Never	Current	Never	Moderate	never	Underweight	0	Yes	Yes	Good	Good
No	1998	Rural	female	>=80	Divorced or widowed	Living with family members	0	<2500	Yes	Never	Current	Never	Good	never	Underweight	0	Yes	No	Good	Good
No	1998	Rural	female	>=80	Divorced or widowed	Living with family members	0	<2500	No	Never	Never	Never	Poor	never	Underweight	1	No	No	Good	Good
Yes	1998	Rural	female	>=80	Divorced or widowed	Living with family members	0	<2500	Yes	Never	Never	Never	Moderate	never	Normal weight	1	No	No	Good	Not good
No	1998	Urban	female	>=80	Divorced or widowed	Living with family members	>=1	<2500	Yes	Never	Current	Preivous	Good	never	Underweight	0	Yes	No	General	Not good
No	1998	Urban	female	>=80	Divorced or widowed	Living alone	0	<2500	Yes	Never	Current	Never	Moderate	never	Normal weight	0	No	No	Good	Not good
No	1998	Urban	female	>=80	Divorced or widowed	Living with family members	0	<2500	No	Never	Never	Never	Poor	never	Underweight	0	Yes	Yes	Poor	Not good
No	1998	Urban	male	>=80	Married	Living with family members	0	<2500	Yes	Never	Never	Never	Good	never	Underweight	0	No	Yes	Good	Not good
Yes	1998	Urban	female	>=80	Divorced or widowed	Living with family members	>=1	2500-9999	No	Never	Never	Preivous	Good	never		>=2	No	No	General	Good
Yes	1998	Rural	female	>=80	Divorced or widowed	Living with family members	0	<2500	No	Never	Never	Never	Moderate	never		0	Yes	No	Poor	Not good
No	1998	Urban	female	>=80	Divorced or widowed	Living with family members	>=1	<2500	No	Never	Never	Current	Moderate	sometimes	Normal weight	1	Yes	No	Good	Not good
No	1998	Urban	male	>=80	Divorced or widowed	Living with family members	0	<2500	No	Never	Never	Never	Moderate	sometimes	Underweight	0	Yes	No	Good	Good
No	1998	Urban	female	>=80	Divorced or widowed	Living alone	0	<2500	Yes	Never	Never	Never	Moderate	sometimes	Normal weight	1	No	No	General	Not good
No	1998	Urban	female	>=80	Divorced or widowed	Living with family members	>=1	<2500	No	Never	Current	Never	Moderate	sometimes	Overweight	0	No	No	Good	Good
Yes	1998	Rural	female	>=80	Divorced or widowed	Living alone	0	<2500	No	Never	Never	Never	Moderate	sometimes	Underweight	1	No	No	Good	Not good
No	1998	Rural	female	>=80	Divorced or widowed	Living with family members	0	2500-9999	Yes	Never	Never	Never	Good	sometimes	Underweight	0	No	No	Good	Good
Yes	1998	Rural	male	>=80	Divorced or widowed	Living with family members	>=1	<2500	No	Never	Never	Current	Good	sometimes	Underweight	>=2	No	No	Good	Good
No	1998	Rural	female	>=80	Married	Living in a institution	0	<2500	Yes	Never	Never	Never	Moderate	sometimes		0	Yes	Yes	Good	Not good
No	1998	Urban	female	>=80	Divorced or widowed	Living alone	0	<2500	No	Never	Never	Never	Moderate	sometimes	Underweight	0	No	No	General	Not good
No	1998	Urban	female	>=80	Divorced or widowed	Living with family members	>=1	<2500	No	Never	Never	Never	Good	sometimes	Underweight	0	No	No	Good	Good
No	1998	Rural	female	>=80	Divorced or widowed	Living with family members	0	<2500	Yes	Never	Current	Never	Moderate	sometimes	Normal weight	0	No	No	Good	Good
No	1998	Rural	female	>=80	Divorced or widowed	Living alone	0	<2500	Yes	Never	Preivous	Current	Poor	sometimes	Underweight	0	Yes	No	Good	Good
No	1998	Urban	female	>=80	Divorced or widowed	Living with family members	0	<2500	No	Never	Current	Preivous	Moderate	sometimes	Normal weight	1	No	No	General	Not good
Yes	1998	Urban	female	>=80	Married	Living with family members	>=1	<2500	No	Never	Never	Preivous	Moderate	sometimes		1	Yes	No	General	Good
No	1998	Rural	female	>=80	Divorced or widowed	Living with family members	0	<2500	No	Never	Never	Never	Moderate	sometimes	Normal weight	1	No	No	Good	Not good
No	1998	Urban	female	>=80	Divorced or widowed	Living with family members	>=1	<2500	No	Never	Never	Current	Moderate	almost everyday	Overweight	>=2	No	No	Good	Good
No	1998	Rural	female	>=80	Divorced or widowed	Living with family members	0	2500-9999	Yes	Never	Never	Never	Moderate	almost everyday	Normal weight	1	No	No	Good	Not good
Yes	1998	Rural	female	>=80	Divorced or widowed	Living with family members	0	<2500	Yes	Never	Never	Never	Good	almost everyday	Normal weight	0	No	No	General	Not good
No	1998	Rural	female	>=80	Divorced or widowed	Living with family members	0	<2500	Yes	Never	Current	Never	Moderate	almost everyday	Normal weight	0	No	Yes	Good	Not good
No	1998	Urban	female	>=80	Divorced or widowed	Living with family members	0	<2500	Yes	Never	Never	Never	Moderate	almost everyday	Normal weight	0	No	No	Good	Good
Yes	1998	Rural	female	>=80	Divorced or widowed	Living with family members	>=1	<2500	No	Never	Never	Never	Good	almost everyday	Underweight	1	Yes	Yes	General	Not good
No	1998	Rural	female	>=80	Divorced or widowed	Living with family members	0	<2500	Yes	Never	Preivous	Never	Good	almost everyday	Underweight	0	No	No	Good	Not good
No	1998	Urban	female	>=80	Divorced or widowed	Living with family members	0	<2500	Yes	Never	Never	Never	Good	almost everyday	Underweight	>=2	No	No	General	Not good
No	1998	Rural	female	>=80	Divorced or widowed	Living with family members	0	2500-9999	No		Preivous	Never	Good	never	Normal weight	>=2	No	No	Good	Good
No	1998	Urban	male	>=80	Divorced or widowed	Living with family members	>=1	<2500	No	Current	Preivous	Current	Good	never	Overweight	>=2	No	No	Good	Good
No	1998	Urban	male	>=80	Married	Living with family members	>=1	<2500	No	Current	Never	Current	Good	never	Normal weight	1	No	No	Good	Good
No	1998	Rural	female	>=80	Divorced or widowed	Living with family members	0	<2500	No	Current	Never	Current	Moderate	never	Underweight	>=2	No	No	General	Good
No	1998	Urban	male	>=80	Divorced or widowed	Living alone	0	<2500	Yes	Current	Current	Preivous	Good	never	Normal weight	0	Yes	No	General	Good
No	1998	Urban	male	>=80	Married	Living with family members	>=1	<2500	Yes	Current	Preivous	Never	Moderate	never	Normal weight	>=2	Yes	No	Good	Good
No	1998	Urban	female	>=80	Divorced or widowed	Living with family members	0	<2500	No	Current	Never	Current	Moderate	never	Normal weight	>=2	Yes	No	General	Good
No	1998	Urban	male	>=80	Divorced or widowed	Living alone	>=1	<2500	No	Current	Current	Never	Good	never	Underweight	0	No	No	Good	Good
Yes	1998	Urban	male	>=80	Married	Living with family members	>=1	<2500	No	Current	Current	Never	Moderate	never	Normal weight	1	No	No	Good	Not good
No	1998	Rural	male	>=80	Divorced or widowed	Living with family members	>=1	<2500	No	Current	Never	Current	Moderate	never	Normal weight	0	No	Yes	Good	Good
No	1998	Urban	female	>=80	Divorced or widowed	Living with family members	0	<2500	Yes	Current	Current	Never	Good	never	Underweight	0	No	No	Good	Good
No	1998	Rural	male	>=80	Divorced or widowed	Living with family members	>=1	<2500	Yes	Current	Preivous	Never	Moderate	never	Normal weight	1	No	No	General	Not good
No	1998	Urban	male	>=80	Married	Living with family members	0	<2500	Yes	Current	Never	Current	Moderate	never	Normal weight	1	No	No	Good	Good
No	1998	Rural	male	>=80	Married	Living with family members	>=1	<2500	Yes	Current	Never	Never	Moderate	never	Underweight	>=2	No	No	Poor	Not good
Yes	1998	Rural	male	>=80	Divorced or widowed	Living with family members	>=1	<2500	Yes	Current	Never	Current	Moderate	never	Normal weight	>=2	No	No	Good	Not good
No	1998	Rural	male	>=80	Married	Living with family members	>=1	<2500	Yes	Current		Current	Poor	never	Underweight	0	No	No	General	Not good
No	1998	Rural	male	>=80	Married	Living with family members	0	<2500	No	Current	Current	Never	Moderate	never	Normal weight	0	No	No	Good	Good
No	1998	Rural	male	>=80	Divorced or widowed	Living with family members	>=1	<2500	No	Current	Never	Current	Moderate	never	Normal weight	0	No	No	Good	Good
No	1998	Urban	male	>=80	Divorced or widowed	Living with family members	>=1	<2500	Yes	Current	Current	Preivous	Good	never	Normal weight	>=2	No	No	General	Not good
Yes	1998	Urban	female	>=80	Divorced or widowed	Living with family members	0	<2500	No	Current	Never	Never	Poor	never	Underweight	0	Yes	No	General	Not good
No	1998	Rural	female	>=80	Divorced or widowed	Living with family members	0	<2500	No	Current	Never	Never	Good	never	Underweight	1	Yes	No	Good	Not good
Yes	1998	Rural	male	>=80	Married	Living with family members	>=1	<2500	No	Current	Preivous	Current	Good	never	Underweight	>=2	Yes	No	Poor	Not good
Yes	1998	Rural	male	>=80	Married	Living with family members	>=1	<2500	Yes	Current	Current	Current	Poor	never	Underweight	0	No	No	Good	Good
No	1998	Rural	female	>=80	Divorced or widowed	Living with family members	>=1	<2500	No	Current	Never	Never	Moderate	never	Normal weight	0	No	No	Good	Good
No	1998	Rural	male	>=80	Married	Living with family members	>=1	<2500	Yes	Current	Current	Never	Moderate	never	Underweight	0	No	No	Good	Good
No	1998	Urban	male	>=80	Divorced or widowed	Living with family members	>=1	>-10000	Yes	Current	Current	Current	Moderate	never	Overweight	1	No	No	Good	Good
Yes	1998	Rural	male	>=80	Divorced or widowed	Living alone	0	<2500	No	Current	Preivous	Never	Moderate	never	Normal weight	1	No	No	General	Good
No	1998	Rural	male	>=80	Divorced or widowed	Living alone	0	<2500	Yes	Current	Never	Never	Moderate	never	Normal weight	0	No	No	Good	Good
No	1998	Rural	male	>=80	Divorced or widowed	Living with family members	>=1	<2500	No	Current	Current	Current	Moderate	never	Underweight	0	Yes	No	General	Good
No	1998	Rural	female	>=80	Divorced or widowed	Living with family members	0	<2500	No	Current	Never	Never	Poor	never	Underweight	1	No	Yes	Good	Good
No	1998	Urban	female	>=80	Divorced or widowed	Living alone	>=1	<2500	Yes	Current	Never	Current	Good	never	Obesity	0	No	No	Good	Good
No	1998	Urban	male	>=80	Divorced or widowed	Living with family members	>=1	<2500	Yes	Current	Preivous	Never	Good	never	Underweight	0	No	No	Good	Good
No	1998	Urban	male	>=80	Divorced or widowed	Living with family members	0	<2500	Yes	Current	Current	Never	Moderate	never	Overweight	0	No	No	Good	Good
Yes	1998	Urban	male	>=80	Married	Living with family members	>=1	2500-9999	No	Current	Preivous	Current	Good	never	Overweight	>=2	No	No	Good	Good
No	1998	Urban	male	>=80	Married	Living with family members	0	<2500	Yes	Current	Never	Current	Poor	sometimes	Normal weight	>=2	No	No	General	Not good
Yes	1998	Rural	male	>=80	Divorced or widowed	Living alone	0	<2500	Yes	Current	Preivous	Never	Good	sometimes	Underweight	0	No	No	Poor	Not good
Yes	1998	Urban	male	>=80	Divorced or widowed	Living alone	>=1	<2500	No	Current	Preivous	Preivous	Moderate	sometimes	Normal weight	1	No	No	General	Not good
Yes	1998	Rural	female	>=80	Divorced or widowed	Living with family members	0	<2500	Yes	Current	Never	Never	Moderate	sometimes	Underweight	1	No	No	General	Not good
No	1998	Urban	female	>=80	Divorced or widowed	Living in a institution	0	<2500	Yes	Current	Preivous	Never	Moderate	sometimes	Underweight	0	No	No	Good	Good
No	1998	Urban	female	>=80	Divorced or widowed	Living with family members	0	2500-9999	No	Current	Never	Preivous	Good	almost everyday	Underweight	1	Yes	Yes	Good	Good
No	1998	Urban	male	>=80	Married	Living with family members	>=1	<2500	No	Preivous	Never	Current	Good	never	Normal weight	1	Yes	No	Good	Good
Yes	1998	Urban	male	>=80	Married	Living with family members	>=1	<2500	No	Preivous	Never	Current	Good	never	Normal weight	>=2	Yes	No	Good	Good
No	1998	Urban	male	>=80	Divorced or widowed	Living with family members	>=1	<2500	No	Preivous	Preivous	Current	Moderate	never	Overweight	>=2	No	No	Good	Not good
No	1998	Urban	female	>=80	Divorced or widowed	Living with family members	0	<2500	Yes	Preivous	Never	Never	Poor	never	Underweight	0	Yes	No	General	Not good
No	1998	Urban	male	>=80	Divorced or widowed	Living with family members	0	2500-9999	No	Preivous	Never	Never	Good	never	Normal weight	1	No	No	Good	Good
No	1998	Urban	female	>=80	Divorced or widowed	Living alone	0	<2500	Yes	Preivous	Never	Never	Moderate	never	Underweight	1	Yes	Yes	Good	Not good
Yes	1998	Rural	male	>=80	Married	Living with family members	>=1	<2500	No	Preivous	Preivous	Never	Moderate	never		>=2	Yes	No	General	Not good
No	1998	Urban	female	>=80	Divorced or widowed	Living with family members	0	<2500	Yes	Preivous	Never	Never	Good	never	Underweight	>=2	Yes	Yes	Poor	Not good
No	1998	Urban	male	>=80	Married	Living with family members	>=1	2500-9999	No	Preivous	Current	Current	Moderate	never	Normal weight	0	No	No	Good	Good
No	1998	Urban	female	>=80	Divorced or widowed	Living with family members	0	<2500	No	Preivous	Current	Current	Good	never	Underweight	0	Yes	No	Good	Good
No	1998	Urban	male	>=80	Married	Living with family members	>=1	2500-9999	No	Preivous	Never	Current	Good	never	Normal weight	0	No	No	Good	Good
No	1998	Urban	female	>=80	Divorced or widowed	Living with family members	0	<2500	Yes	Preivous	Never	Never	Moderate	never	Normal weight	>=2	Yes	Yes	Poor	Not good
No	1998	Rural	male	>=80	Unmarried	Living alone	0	2500-9999		Preivous	Current	Current	Moderate	never	Normal weight	0	No	No	General	Good
No	1998	Urban	male	>=80	Divorced or widowed	Living with family members	>=1	<2500	No	Preivous	Preivous	Current	Moderate	never	Normal weight	1	No	No	Good	Not good
Yes	1998	Urban	male	>=80	Divorced or widowed	Living alone	>=1	<2500	Yes	Preivous	Preivous	Current	Moderate	never	Normal weight	0	Yes	No	Good	Not good
Yes	1998	Rural	male	>=80	Divorced or widowed	Living with family members	0	<2500	No	Preivous	Preivous	Current	Moderate	never	Normal weight	0	No	No	Good	Good
No	1998	Rural	male	>=80	Divorced or widowed	Living with family members	>=1	<2500	Yes	Preivous	Never	Never	Moderate	never	Underweight	0	No	Yes	Good	Good
No	1998	Urban	male	>=80	Divorced or widowed	Living with family members	>=1	2500-9999	Yes	Preivous	Current	Current	Good	never	Normal weight	0	No	No	Good	Good
No	1998	Rural	female	>=80	Married	Living with family members	0	<2500	Yes	Preivous	Never	Never	Moderate	never	Underweight	1	Yes	Yes	Poor	Not good
No	1998	Rural	male	>=80	Divorced or widowed	Living with family members	>=1	<2500	No	Preivous	Never	Never	Moderate	never	Normal weight	1	Yes	Yes	General	Not good
No	1998	Rural	female	>=80	Divorced or widowed	Living with family members	0	<2500	Yes	Preivous	Never	Preivous	Moderate	never	Overweight	0	No	Yes	Good	Good
No	1998	Urban	male	>=80	Married	Living with family members	>=1	2500-9999	Yes	Preivous	Preivous	Never	Moderate	never	Normal weight	1	Yes	No	Good	Good
No	1998	Rural	male	>=80	Married	Living with family members	>=1	<2500	Yes	Preivous	Never	Current	Good	never	Underweight	1	No	No	General	Good
Yes	1998	Rural	male	>=80	Divorced or widowed	Living alone	>=1	<2500	No	Preivous	Current	Never	Moderate	never	Underweight	0	No	No	General	Not good
No	1998	Urban	male	>=80	Married	Living with family members	>=1	>-10000	No	Preivous	Preivous	Current	Moderate	never	Normal weight	0	Yes	No	Poor	Good
No	1998	Urban	female	>=80	Divorced or widowed	Living with family members	>=1	<2500	Yes	Preivous	Never	Never	Good	never	Underweight	0	No	No	Good	Good
No	1998	Urban	male	>=80	Divorced or widowed	Living with family members	>=1	<2500	Yes	Preivous	Never	Current	Good	never	Underweight	0	No	No	Good	Good
Yes	1998	Rural	female	>=80	Divorced or widowed	Living with family members	0	<2500	Yes	Preivous	Current	Preivous	Good	never	Underweight	0	Yes	No	General	Good
No	1998	Rural	male	>=80	Divorced or widowed	Living alone	0	<2500	Yes	Preivous	Never	Preivous	Moderate	never	Overweight		Yes	No	Poor	Not good
Yes	1998	Urban	male	>=80	Divorced or widowed	Living with family members	>=1	<2500	Yes	Preivous	Current	Never	Moderate	never	Normal weight	0	No	No	General	Good
No	1998	Rural	male	>=80	Married	Living with family members	>=1	<2500	Yes	Preivous	Never	Preivous	Good	never	Underweight	>=2	No	No	Good	Not good
No	1998	Urban	male	>=80	Divorced or widowed	Living with family members	0	<2500	No	Preivous	Current	Current	Moderate	never	Underweight	>=2	No	No	Poor	Good
No	1998	Urban	female	>=80	Divorced or widowed	Living with family members	0	<2500	No	Preivous	Never	Preivous	Poor	sometimes	Underweight	1	Yes	Yes	General	Good
No	1998	Rural	female	>=80	Divorced or widowed	Living alone	>=1	2500-9999	No	Preivous	Never	Never	Poor	sometimes	Underweight	>=2	No	No	General	Good
No	1998	Urban	female	>=80	Divorced or widowed	Living in a institution	0	<2500	No	Preivous	Preivous	Preivous	Moderate	sometimes	Normal weight	0	No	No	Good	Good
No	1998	Urban	male	>=80	Married	Living with family members	>=1	<2500	No	Never	Never	Current	Moderate	never	Overweight	>=2	No	No	Good	Good
No	1998	Urban	female	>=80	Divorced or widowed	Living with family members	0	<2500	No	Never	Never	Never	Moderate	never	Normal weight	>=2	Yes	Yes	Good	Not good
No	1998	Urban	male	>=80	Divorced or widowed	Living with family members	>=1	2500-9999	No	Never	Current	Current	Moderate	never	Normal weight	1	No	No	Good	Good
No	1998	Urban	female	>=80	Divorced or widowed	Living with family members	0	<2500	No	Never	Never	Never	Moderate	never	Normal weight	0	No	No	Good	Good
No	1998	Urban	female	>=80	Divorced or widowed	Living with family members	0	<2500	No	Never	Never	Never	Good	never	Normal weight	0	No	No	Good	Good
No	1998	Rural	female	>=80	Divorced or widowed	Living with family members	0	<2500	Yes	Never	Never	Never	Good	never	Normal weight	1	Yes	Yes	Poor	Not good
Yes	1998	Urban	female	>=80	Divorced or widowed	Living with family members	0	<2500	Yes	Never	Never	Current	Good	never	Overweight	0	Yes	No	General	Not good
No	1998	Urban	female	>=80	Divorced or widowed	Living with family members	0	<2500	Yes	Never	Never	Preivous	Good	never	Normal weight	0	Yes	No	Good	Good
No	1998	Urban	female	>=80	Divorced or widowed	Living with family members	0	2500-9999	Yes	Never	Current	Current	Poor	never	Normal weight	>=2	No	No	General	Good
Yes	1998	Rural	female	>=80	Divorced or widowed	Living with family members	0	<2500	Yes	Never	Never	Never	Moderate	never	Underweight	0	Yes	Yes	General	Good
No	1998	Urban	male	>=80	Married	Living with family members	0	<2500	No	Never	Never	Never	Poor	never	Normal weight	0	No	No	General	Not good
No	1998	Urban	female	>=80	Divorced or widowed	Living with family members	0	<2500	Yes	Never	Never	Preivous	Good	never	Normal weight	1	Yes	No	Good	Good
No	1998	Rural	male	>=80	Divorced or widowed	Living with family members	0	<2500	No	Never	Never	Never	Good	never	Underweight	>=2	No	No	Good	Good
No	1998	Urban	female	>=80	Divorced or widowed	Living with family members	0	<2500	Yes	Never	Current	Current	Good	never	Normal weight	0	Yes	No	Good	Good
Yes	1998	Urban	female	>=80	Divorced or widowed	Living in a institution	>=1	<2500	No	Never	Never	Never	Moderate	never		0	No	No	General	Not good
No	1998	Urban	male	>=80	Divorced or widowed	Living with family members	0	<2500	Yes	Never	Never	Preivous	Moderate	never	Obesity	0	Yes	No	Good	Good
Yes	1998	Urban	female	>=80	Divorced or widowed	Living with family members	>=1	<2500	No	Never	Never	Never	Moderate	never	Underweight	>=2	Yes	No	General	Not good
No	1998	Urban	female	>=80	Divorced or widowed	Living with family members	>=1	<2500	No	Never	Never	Never	Moderate	never	Normal weight	0	Yes	No	Good	Not good
No	1998	Urban	male	>=80	Married	Living with family members	>=1	2500-9999	Yes	Never	Preivous	Current	Moderate	never	Normal weight	>=2	No	No	Good	Good
No	1998	Urban	female	>=80	Divorced or widowed	Living with family members	>=1	>-10000	No	Never	Never	Preivous	Moderate	never	Normal weight	>=2	Yes	No	General	Not good
No	1998	Urban	female	>=80	Divorced or widowed	Living with family members	0	<2500	No	Never	Never	Preivous	Good	never		>=2	Yes	No	General	Good
Yes	1998	Urban	female	>=80	Divorced or widowed	Living with family members	0	<2500	No	Never	Never	Current	Moderate	never	Normal weight	>=2	Yes	No	Poor	Good
Yes	1998	Urban	female	>=80	Divorced or widowed	Living with family members	0	2500-9999	Yes	Never	Never	Never	Good	never	Underweight	0	Yes	No	Good	Good
No	1998	Urban	female	>=80	Divorced or widowed	Living with family members	0	<2500	No	Never	Never	Never	Moderate	never	Underweight	1	Yes	Yes	Good	Not good
No	1998	Urban	female	>=80	Divorced or widowed	Living in a institution	0	<2500	No	Never	Never	Never	Good	never	Normal weight	1	No	No	General	Not good
No	1998	Rural	male	>=80	Divorced or widowed	Living with family members	>=1	<2500	No	Never	Never	Current	Good	never	Underweight	0	No	No	Good	Good
Yes	1998	Urban	male	>=80	Married	Living with family members	>=1	<2500	Yes	Never	Never	Never	Moderate	never	Normal weight	0	No	No	Good	Good
No	1998	Urban	female	>=80	Married	Living with family members	>=1	2500-9999	Yes	Never	Never	Preivous	Moderate	never	Normal weight	1	No	No	General	Good
Yes	1998	Rural	female	>=80	Divorced or widowed	Living with family members	0	2500-9999	Yes	Never	Never	Never	Moderate	never	Normal weight	1	No	No	Poor	Good
No	1998	Rural	male	>=80	Married	Living with family members	0	<2500	Yes	Never	Never	Current	Good	never	Normal weight	0	No	No	Good	Good
No	1998	Rural	female	>=80	Divorced or widowed	Living alone	0	<2500	No	Never	Never	Never	Moderate	never	Normal weight	0	No	No	Good	Good
No	1998	Rural	female	>=80	Divorced or widowed	Living with family members	0	<2500	No	Never	Never	Never	Moderate	never	Overweight	1	No	Yes	Good	Not good
No	1998	Rural	male	>=80	Divorced or widowed	Living with family members	>=1	<2500	Yes	Never	Current	Current	Poor	never	Normal weight	0	No	No	Good	Good
Yes	1998	Urban	female	>=80	Divorced or widowed	Living with family members	>=1	2500-9999	Yes	Never	Never	Never	Moderate	never	Normal weight	0	No	No	General	Good
No	1998	Rural	male	>=80	Married	Living with family members	>=1	<2500	Yes	Never	Never	Never	Poor	never	Underweight	>=2	Yes	Yes	Good	Good
No	1998	Rural	female	>=80	Divorced or widowed	Living with family members	0	<2500	No	Never	Never	Never	Moderate	never	Overweight	0	No	Yes	Good	Not good
Yes	1998	Rural	female	>=80	Divorced or widowed	Living with family members	>=1	<2500	Yes	Never	Never	Never	Good	never	Normal weight	0	No	No	General	Good
No	1998	Rural	female	>=80	Divorced or widowed	Living with family members	0	<2500	Yes	Never	Never	Preivous	Good	never	Underweight	0	No	No	Good	Good
No	1998	Rural	female	>=80	Divorced or widowed	Living with family members	0	<2500	Yes	Never	Never	Never	Moderate	never	Underweight	1	Yes	Yes	Good	Good
Yes	1998	Rural	male	>=80	Divorced or widowed	Living alone	0	<2500	Yes	Never	Preivous	Never	Poor	never	Normal weight	1	No	No	Good	Good
No	1998	Rural	female	>=80	Divorced or widowed	Living with family members	0	<2500	Yes	Never	Never	Preivous	Moderate	never	Underweight	1	No	Yes	Poor	Not good
No	1998	Rural	female	>=80	Divorced or widowed	Living with family members	0	<2500	Yes	Never	Preivous	Never	Moderate	never		1	Yes	Yes	Good	Not good
Yes	1998	Rural	female	>=80	Divorced or widowed	Living with family members	0	<2500	Yes	Never	Never	Preivous	Moderate	never	Underweight	0	No	Yes	Good	Good
No	1998	Urban	female	>=80	Divorced or widowed	Living in a institution	0	<2500	Yes	Never	Never	Current	Good	never		0	No	No	Good	Not good
No	1998	Rural	female	>=80	Divorced or widowed	Living with family members	0	<2500	Yes	Never	Never	Current	Good	never	Underweight	0	Yes	No	Good	Good
No	1998	Rural	male	>=80	Married	Living with family members	>=1	<2500	Yes	Never	Preivous	Current	Moderate	never	Normal weight	0	No	No	Good	Not good
No	1998	Urban	female	>=80	Divorced or widowed	Living with family members	0	<2500	Yes	Never	Never	Never	Good	never	Normal weight	0	Yes	No	Good	Good
No	1998	Rural	female	>=80	Divorced or widowed	Living with family members	0	<2500	No	Never	Never	Never	Moderate	never	Normal weight	0	Yes	Yes	Good	Good
No	1998	Urban	male	>=80	Married	Living with family members	>=1	<2500	No	Never	Current	Current	Good	never	Obesity	>=2	No	No	Good	Good
No	1998	Urban	female	>=80	Divorced or widowed	Living with family members	>=1	<2500	No	Never	Never	Never	Good	never		0	No	No	Good	Good
No	1998	Rural	female	>=80	Divorced or widowed	Living with family members	0	<2500	No	Never	Never	Current	Moderate	never	Normal weight	1	Yes	Yes	Good	Good
No	1998	Urban	female	>=80	Divorced or widowed	Living with family members	0	<2500	Yes	Never	Current	Never	Poor	never	Normal weight	>=2	Yes	Yes	General	Good
No	1998	Rural	female	>=80	Divorced or widowed	Living with family members	0	<2500	Yes	Never	Never	Current	Poor	never	Underweight	0	Yes	No	Good	Good
No	1998	Rural	female	>=80	Divorced or widowed	Living with family members	0	<2500	Yes	Never	Never	Current	Moderate	never	Normal weight	0	No	No	Good	Good
No	1998	Rural	female	>=80	Divorced or widowed	Living with family members	0	<2500	No	Never	Never	Never	Poor	never	Underweight	0	Yes	No	Good	Good
No	1998	Rural	female	>=80	Divorced or widowed	Living with family members	0	<2500	No	Never	Current	Never	Poor	never	Normal weight	1	No	Yes	Good	Good
Yes	1998	Rural	female	>=80	Divorced or widowed	Living alone	0	<2500	Yes	Never	Preivous	Never	Moderate	never	Normal weight	0	No	No	General	Not good
Yes	1998	Urban	female	>=80	Divorced or widowed	Living with family members	0	<2500	No	Never	Never	Current	Good	never	Normal weight	0	No	No	Good	Good
No	1998	Rural	female	>=80	Divorced or widowed	Living with family members	0	<2500	Yes	Never	Preivous	Never	Good	never	Underweight	1	No	Yes	General	Good
Yes	1998	Rural	male	>=80	Divorced or widowed	Living alone	0	<2500	Yes	Never	Never	Never	Good	never		0	No	No	General	Good
Yes	1998	Rural	female	>=80	Divorced or widowed	Living with family members	0	<2500	No	Never	Never	Never	Good	never	Underweight	>=2	Yes	No	Poor	Not good
No	1998	Urban	male	>=80	Divorced or widowed	Living with family members	>=1	<2500	No	Never	Never	Current	Moderate	never	Underweight	0	No	No	Good	Good
No	1998	Urban	female	>=80	Divorced or widowed	Living in a institution	0	<2500	No	Never	Preivous	Never	Moderate	never	Underweight	0	No	No	Good	Not good
Yes	1998	Rural	female	>=80	Divorced or widowed	Living alone	0	<2500	Yes	Never	Never	Current	Moderate	never	Underweight	1	No	Yes	Good	Not good
No	1998	Rural	female	>=80	Divorced or widowed	Living with family members	0	<2500	No	Never	Never	Never	Moderate	never	Normal weight	1	No	Yes	Good	Not good
No	1998	Rural	female	>=80	Divorced or widowed	Living with family members	0	<2500	Yes	Never	Never	Preivous	Moderate	never	Underweight	0	No	No	General	Good
Yes	1998	Rural	female	>=80	Divorced or widowed	Living with family members	0	<2500	Yes	Never	Never	Never	Moderate	never		0	Yes	No	General	Not good
No	1998	Rural	female	>=80	Divorced or widowed	Living with family members	0	2500-9999	No	Never	Never	Never	Moderate	never	Underweight	0	No	Yes	General	Not good
No	1998	Rural	female	>=80	Divorced or widowed	Living with family members	0	2500-9999	No	Never	Never	Current	Moderate	never	Normal weight	0	No	No	Good	Good
No	1998	Rural	male	>=80	Married	Living with family members	>=1	<2500	No	Never	Never	Preivous	Moderate	never	Normal weight	1	Yes	No	Good	Not good
No	1998	Rural	female	>=80	Divorced or widowed	Living in a institution	>=1	<2500	Yes	Never	Current	Never	Good	never	Normal weight	0	No	No	General	Not good
No	1998	Rural	female	>=80	Divorced or widowed	Living with family members	>=1	<2500	No	Never	Never	Never	Moderate	never	Underweight	>=2	No	No	Good	Not good
No	1998	Rural	female	>=80	Divorced or widowed	Living with family members	0	<2500	No	Never	Never	Never	Moderate	never	Normal weight	0	No	Yes	General	Good
No	1998	Rural	male	>=80	Divorced or widowed	Living alone	0	<2500	Yes	Never	Never	Never	Moderate	never	Overweight	0	No	Yes	Good	Good
No	1998	Urban	female	>=80	Divorced or widowed	Living with family members	>=1	2500-9999	Yes	Never	Never	Preivous	Good	never	Normal weight	0	No	No	Good	Good
Yes	1998	Urban	female	>=80	Married	Living with family members	0	<2500	No	Never	Never	Current	Moderate	never	Underweight	1	No	No	General	Good
No	1998	Rural	female	>=80	Divorced or widowed	Living with family members	0	<2500	No	Never	Current	Current	Moderate	never	Normal weight	1	No	No	Good	Not good
No	1998	Urban	male	>=80	Divorced or widowed	Living alone	>=1	<2500	No	Never	Never	Never	Good	never	Normal weight	>=2	No	No	Good	Not good
No	1998	Urban	female	>=80	Divorced or widowed	Living with family members	0	2500-9999	No	Never	Never	Never	Moderate	never	Underweight	0	No	No	General	Good
No	1998	Urban	female	>=80	Divorced or widowed	Living with family members	0	<2500	No	Never	Never	Never	Good	never	Underweight	1	Yes	No	Good	Good
No	1998	Urban	male	>=80	Divorced or widowed	Living in a institution	>=1	2500-9999	No	Never	Never	Never	Good	never		0	No	No	Good	Not good
Yes	1998	Urban	male	>=80	Divorced or widowed	Living in a institution	>=1	<2500	No	Never	Current	Current	Moderate	never		1	No	No	General	Good
No	1998	Rural	female	>=80	Divorced or widowed	Living in a institution	>=1	>-10000	Yes	Never	Current	Current	Good	never		1	No	No	Good	Good
No	1998	Rural	female	>=80	Divorced or widowed	Living in a institution	0	<2500	No	Never	Never	Current	Good	never		0	No	No	Good	Good
No	1998	Urban	male	>=80	Married	Living with family members	>=1	<2500	Yes	Never	Current	Current	Good	never	Normal weight	>=2	No	No	General	Good
No	1998	Urban	female	>=80	Divorced or widowed	Living with family members	>=1	2500-9999	No	Never	Never	Current	Good	sometimes	Normal weight	1	Yes	No	Good	Good
No	1998	Urban	male	>=80	Divorced or widowed	Living with family members	>=1	<2500	Yes	Never	Never	Current	Good	sometimes	Underweight	0	No	No	Good	Good
Yes	1998	Urban	female	>=80	Divorced or widowed	Living with family members	0	<2500	Yes	Never	Never	Never	Moderate	sometimes	Normal weight	0	Yes	No	Poor	Not good
No	1998	Urban	female	>=80	Divorced or widowed	Living with family members	0	<2500	No	Never	Never	Preivous	Good	sometimes	Underweight	1	Yes	No	General	Good
No	1998	Rural	male	>=80	Divorced or widowed	Living with family members		<2500	No	Never	Current	Never	Good	sometimes	Normal weight		No	No	Good	Good
No	1998	Rural	female	>=80	Divorced or widowed	Living with family members	0	<2500	Yes	Never	Preivous	Never	Moderate	sometimes	Normal weight	0	No	No	Good	Good
Yes	1998	Rural	female	>=80	Divorced or widowed	Living with family members	0	<2500	No	Never	Never	Preivous	Poor	sometimes		1	Yes	Yes	General	Not good
No	1998	Urban	female	>=80	Divorced or widowed	Living with family members	0	2500-9999	Yes	Never	Never	Never	Good	sometimes	Underweight	1	No	Yes	Good	Not good
Yes	1998	Rural	female	>=80	Divorced or widowed	Living with family members		<2500	Yes	Never	Never	Current	Good	sometimes	Normal weight	0	No	No	General	Not good
No	1998	Urban	female	>=80	Divorced or widowed	Living with family members	0	<2500	Yes	Never	Never	Never	Poor	sometimes	Underweight	1	Yes	Yes	General	Good
No	1998	Rural	female	>=80	Divorced or widowed	Living with family members	0	<2500	Yes	Never	Never	Current	Good	sometimes	Normal weight	0	No	No	Good	Good
No	1998	Urban	female	>=80	Divorced or widowed	Living with family members	0	<2500	Yes	Never	Never	Never	Moderate	sometimes	Normal weight	1	Yes	Yes	Good	Not good
No	1998	Urban	female	>=80	Divorced or widowed	Living with family members	0	<2500	No	Never	Never	Current	Moderate	sometimes	Underweight	1	No	No	General	Not good
No	1998	Urban	female	>=80	Divorced or widowed	Living with family members	0	<2500	No	Never	Never	Current	Moderate	sometimes	Underweight	0	Yes	No	Good	Good
No	1998	Urban	male	>=80	Married	Living with family members	>=1	<2500	No	Never	Never	Current	Moderate	sometimes	Normal weight	0	Yes	No	Good	Good
No	1998	Urban	female	>=80	Divorced or widowed	Living in a institution	>=1	<2500	Yes	Never	Never	Never	Moderate	sometimes		0	Yes	No	Good	Good
No	1998	Urban	female	>=80	Divorced or widowed	Living in a institution	0	<2500	Yes	Never	Never	Current	Moderate	sometimes		1	Yes	No	Good	Not good
Yes	1998	Urban	male	>=80	Married	Living with family members	>=1	2500-9999	Yes	Never	Never	Current	Moderate	sometimes		0	No	No	Good	Good
No	1998	Urban	female	>=80	Divorced or widowed	Living alone	>=1	<2500	No	Never	Never	Current	Good	sometimes		>=2	No	No	General	Good
No	1998	Urban	female	>=80	Divorced or widowed	Living with family members	0	2500-9999	Yes	Never	Never	Never	Moderate	sometimes	Underweight	0	No	No	Good	Good
Yes	1998	Urban	female	>=80	Divorced or widowed	Living with family members	0	<2500	No	Never	Never	Never	Moderate	almost everyday	Normal weight	0	Yes	No	General	Not good
No	1998	Urban	female	>=80	Divorced or widowed	Living with family members	>=1	<2500	Yes	Never	Never	Preivous	Good	almost everyday	Obesity	1	Yes	Yes	General	Not good
No	1998	Urban	female	>=80	Divorced or widowed	Living alone	0	<2500	Yes	Never	Never	Never	Moderate	almost everyday	Underweight	0	No	No	Good	Not good
No	1998	Urban	male	>=80	Divorced or widowed	Living with family members	>=1	<2500	No	Never	Current	Current	Good	almost everyday	Overweight	1	No	No	Good	Good
No	1998	Rural	female	>=80	Divorced or widowed	Living with family members	0	<2500	Yes	Never	Never	Never	Good	almost everyday	Normal weight	0	Yes	No	Good	Good
Yes	1998	Rural	female	>=80	Divorced or widowed	Living alone	0	<2500	Yes	Never	Never	Never	Moderate	almost everyday	Underweight	0	No	No	Poor	Good
No	1998	Rural	male	>=80	Divorced or widowed	Living with family members	0	<2500	Yes	Never	Never	Never	Moderate	almost everyday	Normal weight	0	No	No	Good	Good
No	1998	Urban	female	>=80	Divorced or widowed	Living with family members	0	<2500	Yes	Never	Never	Current	Good	almost everyday	Normal weight	1	No	No	Good	Good
No	1998	Urban	female	>=80	Divorced or widowed	Living with family members	0	2500-9999	Yes	Never	Preivous	Current	Moderate	almost everyday	Underweight	0	No	No	Good	Good
No	1998	Rural	female	>=80	Divorced or widowed	Living with family members	0	<2500	Yes			Never	Moderate	never	Underweight	0	Yes	No	General	Good
Yes	1998	Rural	male	>=80	Divorced or widowed	Living with family members	0	<2500	No	Current	Never	Never	Moderate	never		0	Yes	No	General	Not good
No	1998	Urban	female	>=80	Divorced or widowed	Living alone	0	<2500	No	Current	Preivous	Current	Moderate	never	Normal weight	0	No	No	Good	Good
No	1998	Urban	male	>=80	Divorced or widowed	Living with family members	>=1	<2500	Yes	Current	Current	Current	Moderate	never	Normal weight	0	No	No	General	Good
No	1998	Urban	female	>=80	Divorced or widowed	Living alone	0	<2500	Yes	Current	Never	Never	Poor	never	Normal weight	0	No	No	General	Good
No	1998	Urban	female	>=80	Divorced or widowed	Living with family members	0	<2500	No	Current	Never	Never	Good	never	Underweight	0	Yes	No	Good	Not good
No	1998	Rural	male	>=80	Divorced or widowed	Living with family members	0	<2500	No	Current	Current	Never	Moderate	never	Normal weight	0	Yes	Yes	Good	Not good
No	1998	Urban	male	>=80	Married	Living with family members	0	<2500	Yes	Current	Current	Current	Moderate	never	Normal weight	0	Yes	No	Good	Good
No	1998	Rural	male	>=80	Divorced or widowed	Living with family members	0	2500-9999	Yes	Current	Preivous	Current	Good	never	Normal weight		No	No	Good	Good
No	1998	Rural	male	>=80	Divorced or widowed	Living with family members	0	<2500	Yes	Current	Current	Current	Good	never	Normal weight	0	No	No	Good	Good
No	1998	Urban	male	>=80	Divorced or widowed	Living in a institution	0	<2500	Yes	Current	Current	Current	Good	never	Normal weight	0	No	Yes	Good	Good
No	1998	Urban	female	>=80	Divorced or widowed	Living with family members	>=1	2500-9999	No	Current	Never	Current	Good	never	Overweight	0	No	No	Good	Good
No	1998	Rural	male	>=80	Divorced or widowed	Living with family members	0	<2500	No	Current	Current	Current	Moderate	never		0	No	No	Good	Good
No	1998	Rural	male	>=80	Married	Living with family members	>=1	<2500	No	Current	Never	Current	Good	never	Overweight	0	No	No	Good	Good
Yes	1998	Urban	male	>=80	Divorced or widowed	Living with family members	0	<2500	Yes	Current	Preivous	Never	Moderate	never	Normal weight	>=2	No	Yes	General	Not good
No	1998	Urban	male	>=80	Divorced or widowed	Living with family members	>=1	<2500	Yes	Current	Current	Current	Good	never		>=2	Yes	No	General	Not good
No	1998	Rural	male	>=80	Married	Living with family members	0	2500-9999	Yes	Current	Current	Current	Moderate	never	Normal weight	1	No	No	Good	Good
No	1998	Urban	female	>=80	Divorced or widowed	Living with family members	>=1	<2500	No	Current	Never	Never	Good	never	Normal weight	1	Yes	No	Good	Not good
No	1998	Urban	male	>=80	Married	Living with family members	>=1	<2500	Yes	Current	Never	Never	Moderate	never	Normal weight	1	No	No	Good	Good
No	1998	Rural	female	>=80	Married	Living with family members	0	<2500	Yes	Current	Never	Preivous	Good	never	Underweight	1	Yes	No	General	Good
Yes	1998	Rural	male	>=80	Divorced or widowed	Living with family members	0	<2500	Yes	Current	Current	Never	Good	never	Normal weight	0	No	No	General	Not good
No	1998	Urban	male	>=80	Unmarried	Living with family members	>=1	<2500	Yes	Current	Never	Current	Moderate	never	Normal weight	0	No	No	Good	Good
Yes	1998	Rural	female	>=80	Divorced or widowed	Living with family members	0	2500-9999	Yes	Current	Current	Never	Moderate	never	Underweight	0		No	General	Good
No	1998	Rural	female	>=80	Divorced or widowed	Living with family members	0	<2500	Yes	Current	Current	Never	Poor	never	Underweight	>=2	No	No	General	Good
No	1998	Urban	male	>=80	Divorced or widowed	Living with family members	0	<2500	No	Current	Current	Never	Good	never		0	Yes	No	General	Not good
No	1998	Rural	male	>=80	Divorced or widowed	Living with family members	0	<2500	Yes	Current	Current	Never	Moderate	never	Underweight	0	No	No	General	Not good
No	1998	Urban	male	>=80	Married	Living with family members	0	<2500	No	Current	Never	Never	Good	never	Underweight	0	No	No	Good	Not good
No	1998	Urban	male	>=80	Divorced or widowed	Living in a institution	0	<2500	Yes	Current	Current	Current	Moderate	never		1	Yes	No	Good	Good
No	1998	Urban	female	>=80	Divorced or widowed	Living with family members	>=1	<2500	Yes	Current	Never	Current	Moderate	never	Underweight	1	Yes	No	General	Good
No	1998	Rural	male	>=80	Divorced or widowed	Living alone	>=1	<2500	No	Current	Current	Current	Good	never	Normal weight	0	No	No	Good	Not good
Yes	1998	Rural	male	>=80	Married	Living with family members	0	<2500	Yes	Current	Never	Never	Poor	never	Overweight	0	No	No	Good	Not good
No	1998	Rural	male	>=80	Divorced or widowed	Living with family members	0	<2500	No	Current	Never	Never	Moderate	never	Underweight	0	Yes	No	Good	Not good
No	1998	Urban	female	>=80	Divorced or widowed	Living with family members	0	2500-9999	Yes	Current	Current	Current	Good	never	Normal weight	0	No	No	Good	Good
No	1998	Urban	male	>=80	Divorced or widowed	Living with family members	0	<2500	No	Current	Preivous	Current	Good	never	Normal weight	0	No	No	Good	Good
No	1998	Urban	male	>=80	Divorced or widowed	Living with family members	>=1	<2500	Yes	Current	Current	Current	Moderate	never		0	No	No	Good	Good
No	1998	Urban	male	>=80	Divorced or widowed	Living with family members	>=1	<2500	Yes	Current	Preivous	Current	Moderate	never	Obesity	0	No	No	General	Good
No	1998	Rural	male	>=80	Married	Living with family members	0	<2500	Yes	Current	Current	Current	Moderate	never	Normal weight	0	No	No	Good	Good
No	1998	Rural	male	>=80	Divorced or widowed	Living with family members	0	<2500	Yes	Current	Current	Never	Good	never	Normal weight	0	No	No	Good	Good
No	1998	Urban	male	>=80	Divorced or widowed	Living in a institution	>=1	<2500	Yes	Current	Current	Current	Moderate	never	Normal weight	0	Yes	Yes	General	Good
No	1998	Urban	female	>=80	Divorced or widowed	Living with family members	0	2500-9999	Yes	Current	Current	Never	Good	never	Overweight	0	No	No	Good	Good
No	1998	Rural	male	>=80	Unmarried	Living with family members	0	<2500	Yes	Current	Current	Never	Good	never	Underweight	0	No	No	Good	Good
Yes	1998	Urban	male	>=80	Married	Living with family members	>=1	2500-9999	No	Current	Current	Preivous	Good	never	Normal weight	0	Yes	No	Good	Not good
No	1998	Rural	female	>=80	Divorced or widowed	Living with family members	0	<2500	No	Current	Never	Never	Good	never		0	No	No	Good	Good
No	1998	Rural	male	>=80	Divorced or widowed	Living with family members	>=1	<2500	No	Current	Current	Current	Moderate	never	Normal weight	1	No	No	Good	Good
No	1998	Rural	male	>=80	Married	Living with family members	>=1	<2500	No	Current	Current	Current	Good	never	Underweight	0	No	No	Good	Good
No	1998	Rural	male	>=80	Married	Living with family members	>=1	<2500	Yes	Current	Current	Current	Moderate	never	Normal weight	0	No	No	Good	Good
No	1998	Rural	female	>=80	Married	Living with family members	0	<2500	No	Current	Current	Current	Moderate	never	Underweight	1	No	No	Good	Good
No	1998	Rural	male	>=80	Married	Living with family members	>=1	<2500	No	Current	Never	Never	Moderate	never	Normal weight	0	No	No	Good	Good
No	1998	Rural	male	>=80	Divorced or widowed	Living with family members	0	<2500	Yes	Current	Current	Never	Moderate	never	Normal weight	0	No	No	Good	Not good
No	1998	Rural	male	>=80	Divorced or widowed	Living with family members	>=1	<2500	Yes	Current	Never	Never	Good	never	Normal weight	0	No	No	Good	Not good
Yes	1998	Urban	male	>=80	Divorced or widowed	Living alone	>=1	<2500	Yes	Current	Preivous	Current	Good	never	Underweight	0	No	No	Good	Not good
Yes	1998	Rural	male	>=80	Divorced or widowed	Living alone	>=1	<2500	Yes	Current	Current	Never	Poor	never	Normal weight	0	No	Yes	General	Not good
No	1998	Rural	male	>=80	Divorced or widowed	Living with family members	>=1	<2500	Yes	Current	Preivous	Never	Moderate	never	Normal weight	0	No	No	Good	Not good
No	1998	Rural	male	>=80	Divorced or widowed	Living alone	>=1	<2500	Yes	Current	Preivous	Current	Moderate	never	Normal weight	0	No	No	Good	Not good
No	1998	Rural	male	>=80	Divorced or widowed	Living with family members	>=1	<2500	No	Current	Current	Current	Moderate	never	Overweight	0	No	No	Good	Not good
No	1998	Urban	male	>=80	Divorced or widowed	Living alone	>=1	<2500	Yes	Current	Current	Current	Moderate	never	Underweight	0	No	No	General	Not good
No	1998	Rural	male	>=80	Married	Living with family members	>=1	2500-9999	Yes	Current	Never	Current	Good	never	Normal weight	0	No	No	Good	Good
No	1998	Rural	male	>=80	Divorced or widowed	Living with family members	0	<2500	No	Current	Preivous	Never	Moderate	never	Normal weight	0	No	No	Good	Not good
Yes	1998	Rural	male	>=80	Divorced or widowed	Living with family members	>=1	<2500	Yes	Current	Current	Current	Good	never	Normal weight	0	No	No	Good	Not good
No	1998	Rural	male	>=80	Married	Living with family members	>=1	<2500	No	Current	Current	Never	Moderate	never	Underweight	1	No	No	General	Not good
No	1998	Urban	male	>=80	Married	Living with family members	0	<2500	Yes	Current	Current	Current	Good	never	Normal weight	0	No	No	Good	Good
No	1998	Rural	male	>=80	Married	Living with family members	0	<2500	Yes	Current	Never	Never	Moderate	never		0	Yes	No	Good	Good
No	1998	Rural	male	>=80	Divorced or widowed	Living with family members	>=1	<2500	No	Current	Current	Never	Moderate	never	Normal weight	1	Yes	No	Good	Good
No	1998	Urban	female	>=80	Divorced or widowed	Living with family members	0	<2500	Yes	Current	Current	Current	Moderate	never	Underweight	0	No	No	Good	Good
No	1998	Rural	female	>=80	Divorced or widowed	Living with family members	0	<2500	Yes	Current	Current	Current	Moderate	never	Underweight	0	No	Yes	Good	Not good
No	1998	Rural	female	>=80	Divorced or widowed	Living with family members	0	<2500	Yes	Current	Never	Never	Moderate	never	Normal weight	0	Yes	Yes	General	Not good
No	1998	Rural	male	>=80	Divorced or widowed	Living with family members	0	<2500	Yes	Current	Never	Current	Good	never	Overweight	0	No	No	Good	Good
No	1998	Urban	female	>=80	Divorced or widowed	Living with family members	>=1	<2500	No	Current	Never	Never	Moderate	sometimes	Normal weight	1	No	No	Good	Good
No	1998	Urban	male	>=80	Divorced or widowed	Living in a institution	>=1	2500-9999	No	Current	Current	Current	Good	sometimes	Overweight	1	No	No	Good	Good
No	1998	Rural	male	>=80	Divorced or widowed	Living with family members	0	<2500	Yes	Current	Current	Current	Good	sometimes	Normal weight	>=2	No	No	Good	Good
No	1998	Rural	male	>=80	Married	Living with family members	>=1	<2500	Yes	Current	Current	Current	Moderate	sometimes	Underweight	0	No	No	Good	Good
No	1998	Rural	male	>=80	Married	Living with family members	0	<2500	Yes	Current	Preivous	Current	Good	sometimes	Underweight	1	No	No	General	Good
No	1998	Rural	male	>=80	Divorced or widowed	Living with family members	0	<2500	Yes	Current	Current	Current	Moderate	sometimes	Underweight	0	No	No	General	Good
No	1998	Urban	male	>=80	Married	Living with family members	>=1	<2500	Yes	Current	Never	Never	Good	sometimes	Normal weight	1	No	No	Good	Good
No	1998	Urban	male	>=80	Divorced or widowed	Living with family members	0	<2500	No	Current	Current	Preivous	Good	sometimes	Underweight	1	No	No	General	Good
No	1998	Urban	female	>=80	Divorced or widowed	Living with family members	0	<2500	Yes	Current	Current	Preivous	Poor	sometimes	Underweight	1	Yes	Yes	General	Not good
No	1998	Rural	female	>=80	Divorced or widowed	Living with family members	0	<2500	Yes	Current	Current	Current	Good	sometimes	Overweight	1	Yes	No	General	Not good
No	1998	Urban	female	>=80	Divorced or widowed	Living with family members	0	2500-9999	No	Current	Never	Current	Moderate	almost everyday	Underweight	>=2	No	No	Good	Good
No	1998	Rural	male	>=80	Married	Living with family members	>=1	<2500	Yes	Current	Never	Current	Good	almost everyday	Overweight	0	No	No	Good	Good
No	1998	Rural	male	>=80	Divorced or widowed	Living with family members	0	<2500	Yes	Current	Current	Current	Moderate	almost everyday	Normal weight	0	No	No	Poor	Good
No	1998	Urban	male	>=80	Married	Living with family members	>=1	<2500	Yes	Preivous	Preivous	Current	Moderate	never	Obesity	>=2	Yes	No	Good	Good
No	1998	Urban	female	>=80	Divorced or widowed	Living with family members	0	<2500	No	Preivous	Never	Never	Good	never		0	Yes	No	Good	Not good
Yes	1998	Urban	female	>=80	Divorced or widowed	Living with family members	0	<2500	Yes	Preivous	Never	Never	Poor	never		>=2	Yes	Yes	Good	Not good
No	1998	Urban	male	>=80	Married	Living with family members	>=1	<2500	Yes	Preivous	Preivous	Never	Moderate	never	Obesity	>=2	Yes	No	Poor	Not good
No	1998	Urban	male	>=80	Divorced or widowed	Living with family members	>=1	2500-9999	Yes	Preivous	Preivous	Preivous	Good	never		0	Yes	No	General	Good
No	1998	Rural	female	>=80	Divorced or widowed	Living with family members	0	2500-9999	Yes	Preivous	Preivous	Never	Moderate	never	Normal weight	0	No	No	Good	Good
No	1998	Urban	male	>=80	Divorced or widowed	Living with family members	>=1	<2500	Yes	Preivous	Current	Current	Good	never	Underweight	1	Yes	No	Good	Not good
No	1998	Urban	male	>=80	Married	Living with family members	>=1	<2500	No	Preivous	Preivous	Current	Moderate	never	Overweight	0	No	No	Good	Good
No	1998	Urban	female	>=80	Divorced or widowed	Living with family members	>=1	<2500	No	Preivous	Never	Preivous	Good	never		>=2	Yes	No	Good	Good
No	1998	Urban	female	>=80	Divorced or widowed	Living with family members	>=1	<2500	No	Preivous	Never	Never	Good	never	Normal weight	>=2	No	No	Good	Good
No	1998	Rural	male	>=80	Divorced or widowed	Living with family members	>=1	2500-9999	No	Preivous	Current	Never	Moderate	never	Normal weight	1	No	No	Good	Good
No	1998	Urban	female	>=80	Divorced or widowed	Living with family members	0	<2500	No	Preivous	Current	Never	Good	never	Underweight	1	No	No	General	Good
No	1998	Rural	male	>=80	Divorced or widowed	Living with family members	0	<2500	Yes	Preivous	Never	Never	Good	never	Underweight	1	No	No	Good	Good
No	1998	Urban	male	>=80	Married	Living with family members	>=1	>-10000	No	Preivous	Never	Current	Good	never	Overweight	>=2	Yes	No	General	Good
No	1998	Urban	male	>=80	Divorced or widowed	Living in a institution	>=1	<2500	No	Preivous	Preivous	Never	Moderate	never	Normal weight	0	No	No	General	Good
No	1998	Rural	male	>=80	Divorced or widowed	Living with family members	0	<2500	Yes	Preivous	Never	Current	Good	never	Overweight	0	No	No	Good	Good
No	1998	Rural	female	>=80	Divorced or widowed	Living with family members	0	<2500	No	Preivous	Current	Preivous	Good	never	Underweight	1	Yes	No	General	Good
No	1998	Rural	male	>=80	Divorced or widowed	Living with family members	>=1	<2500	Yes	Preivous	Current	Preivous	Good	never	Underweight	0	No	No	General	Not good
No	1998	Rural	male	>=80	Married	Living with family members	0	<2500	Yes	Preivous	Current	Never	Good	never	Normal weight	0	No	No	Good	Good
No	1998	Rural	female	>=80	Divorced or widowed	Living with family members	0	<2500	No	Preivous	Never	Current	Moderate	never	Underweight	0	No	No	Good	Not good
No	1998	Urban	female	>=80	Divorced or widowed	Living with family members	0	<2500	Yes	Preivous	Preivous	Current	Moderate	never	Overweight	0	Yes	No	General	Not good
No	1998	Rural	male	>=80	Married	Living with family members	0	<2500	No	Preivous	Preivous	Current	Moderate	never		1	Yes	No	General	Good
Yes	1998	Rural	female	>=80	Married	Living with family members	0	<2500	Yes	Preivous	Never	Never	Moderate	never	Underweight	>=2	Yes	Yes	Poor	Not good
No	1998	Rural	female	>=80	Divorced or widowed	Living with family members	0	<2500	Yes	Preivous	Preivous	Never	Moderate	never	Underweight	0	Yes	Yes	General	Not good
Yes	1998	Urban	male	>=80	Divorced or widowed	Living in a institution	>=1	<2500	No	Preivous	Current	Current	Good	never		1	Yes	No	Good	Good
No	1998	Urban	female	>=80	Divorced or widowed	Living with family members	0	2500-9999	Yes	Preivous	Preivous	Current	Good	never	Normal weight	1	No	No	General	Good
No	1998	Urban	male	>=80	Divorced or widowed	Living with family members	>=1	<2500	Yes	Preivous	Preivous	Current	Moderate	never	Overweight		No	No	Good	Good
No	1998	Rural	male	>=80	Married	Living with family members	0	<2500	Yes	Preivous	Preivous	Never	Poor	never	Normal weight	0	Yes	No	Good	Not good
No	1998	Rural	male	>=80	Married	Living with family members	>=1	<2500	No	Preivous	Preivous	Current	Good	never	Normal weight	1	No	No	Good	Good
No	1998	Urban	male	>=80	Married	Living with family members	>=1	2500-9999	Yes	Preivous	Current	Current	Good	never	Overweight	0	No	No	Good	Good
No	1998	Rural	male	>=80	Divorced or widowed	Living with family members	0	<2500	Yes	Preivous	Never	Current	Poor	never	Normal weight	1	Yes	No	General	Good
No	1998	Urban	female	>=80	Divorced or widowed	Living in a institution	0	<2500	Yes	Preivous	Preivous	Never	Moderate	never	Underweight	1	No	Yes	General	Good
No	1998	Urban	female	>=80	Divorced or widowed	Living with family members	>=1	<2500	No	Preivous	Never	Never	Moderate	never	Underweight	0	No	No	Good	Good
No	1998	Urban	male	>=80	Divorced or widowed	Living with family members	>=1	2500-9999	No	Preivous	Preivous	Current	Moderate	never	Underweight	1	Yes	No	Good	Not good
No	1998	Rural	male	>=80	Married	Living with family members	0	<2500	Yes	Preivous	Preivous	Never	Good	never	Normal weight	1	No	No	Good	Good
No	1998	Urban	male	>=80	Divorced or widowed	Living alone	>=1	2500-9999	No	Preivous	Never	Never	Good	never		>=2	No	No	General	Not good
No	1998	Rural	male	>=80	Divorced or widowed	Living with family members	0	<2500	No	Preivous	Never	Never	Moderate	never	Normal weight	0	No	No	Poor	Good
Yes	1998	Rural	female	>=80	Divorced or widowed	Living with family members	0	>-10000	Yes	Preivous	Never	Preivous	Moderate	never	Normal weight	1	Yes	Yes	General	Not good
No	1998	Rural	male	>=80	Divorced or widowed	Living with family members	0	<2500	No	Preivous	Never	Current	Moderate	never	Underweight	0	No	No	Good	Good
No	1998	Urban	male	>=80	Married	Living with family members	>=1	<2500	No	Preivous	Never	Current	Moderate	never	Normal weight	0	No	No	Good	Not good
Yes	1998	Rural	male	>=80	Divorced or widowed	Living with family members	>=1	<2500	Yes	Preivous	Never	Never	Poor	never	Underweight	1	Yes	No	Poor	Not good
No	1998	Urban	male	>=80	Married	Living with family members	>=1	<2500	No	Preivous	Never	Current	Good	never	Normal weight	>=2	No	No	Good	Good
No	1998	Urban	female	>=80	Divorced or widowed	Living with family members	0	<2500	Yes	Preivous	Never	Current	Good	never	Underweight	0	Yes	Yes	General	Good
No	1998	Urban	female	>=80	Divorced or widowed	Living with family members	0	<2500	Yes	Preivous	Never	Preivous	Moderate	never	Underweight	1	Yes	No	Good	Good
No	1998	Urban	female	>=80	Divorced or widowed	Living in a institution	0	<2500	Yes	Preivous	Preivous	Never	Moderate	never	Normal weight	1	No	No	General	Not good
Yes	1998	Rural	male	>=80	Divorced or widowed	Living with family members	>=1	<2500	No	Preivous	Never	Never	Moderate	never	Underweight	1	Yes	No	General	Not good
Yes	1998	Rural	male	>=80	Divorced or widowed	Living with family members	0	<2500	Yes	Preivous	Preivous	Preivous	Moderate	never	Normal weight	>=2	Yes	No	Poor	Not good
No	1998	Urban	female	>=80	Divorced or widowed	Living with family members	0	<2500	Yes	Preivous	Never	Never	Moderate	never	Underweight	1	Yes	No	General	Not good
No	1998	Rural	male	>=80	Divorced or widowed	Living with family members	>=1	<2500	Yes	Preivous	Preivous	Never	Moderate	never	Underweight	1	No	No	General	Good
Yes	1998	Urban	male	>=80	Divorced or widowed	Living with family members	0	<2500	Yes	Preivous	Never	Never	Good	never	Underweight	>=2	Yes	Yes	General	Not good
No	1998	Rural	female	>=80	Divorced or widowed	Living with family members	0	<2500	Yes	Preivous	Current	Current	Moderate	never	Normal weight	1	Yes	No	Good	Good
No	1998	Rural	male	>=80	Married	Living with family members	>=1	<2500	No	Preivous	Preivous	Current	Good	never	Obesity	1	No	No	Poor	Not good
No	1998	Urban	male	>=80	Married	Living with family members	>=1	<2500	No	Preivous	Preivous	Preivous	Good	never	Underweight	0	Yes	No	General	Good
No	1998	Rural	male	>=80	Divorced or widowed	Living alone	>=1	<2500	Yes	Preivous	Current	Never	Good	never	Normal weight	>=2	No	No	General	Good
No	1998	Rural	male	>=80	Divorced or widowed	Living with family members	>=1	<2500	No	Preivous	Current	Current	Good	never	Normal weight	0	No	No	Good	Good
No	1998	Rural	male	>=80	Married	Living with family members	0	<2500	No	Preivous	Current	Never	Moderate	never	Underweight	1	No	No	Good	Good
Yes	1998	Rural	female	>=80	Divorced or widowed	Living with family members	0	<2500	No	Preivous	Current	Never	Moderate	never	Underweight	0	No	No	General	Good
No	1998	Rural	female	>=80	Divorced or widowed	Living with family members	0	<2500	No	Preivous	Current	Never	Moderate	never	Underweight	0	No	No	Good	Good
Yes	1998	Urban	male	>=80	Divorced or widowed	Living alone	>=1	<2500	Yes	Preivous	Preivous	Never	Moderate	never	Normal weight	0	No	No	General	Not good
No	1998	Rural	female	>=80	Divorced or widowed	Living with family members	0	<2500	Yes	Preivous	Preivous	Never	Moderate	never	Underweight	0	No	No	Good	Good
No	1998	Urban	male	>=80	Married	Living with family members	>=1	>-10000	No	Preivous	Never	Current	Moderate	never		>=2	No	No	General	Good
No	1998	Urban	male	>=80	Divorced or widowed	Living in a institution	>=1	2500-9999	Yes	Preivous	Current	Current	Good	never		0	Yes	No	Good	Good
No	1998	Urban	female	>=80	Divorced or widowed	Living in a institution	>=1	2500-9999	No	Preivous	Preivous	Never	Good	never		1	No	No	Poor	Good
No	1998	Urban	female	>=80	Divorced or widowed	Living with family members	0	<2500	No	Preivous	Current	Never	Moderate	never		1	No	No	General	Good
No	1998	Urban	male	>=80	Divorced or widowed	Living with family members	>=1	2500-9999	No	Preivous	Never	Current	Good	never		0	No	No	Good	Good
No	1998	Urban	female	>=80	Divorced or widowed	Living with family members	0	2500-9999	Yes	Preivous	Never	Preivous	Moderate	never	Overweight	1	Yes	No	Good	Not good
No	1998	Urban	female	>=80	Divorced or widowed	Living with family members	0	<2500	Yes	Preivous	Preivous	Never	Moderate	never	Underweight	1	Yes	No	Good	Not good
No	1998	Urban	female	>=80	Divorced or widowed	Living with family members	0	<2500	No	Preivous	Current	Current	Moderate	sometimes	Underweight	>=2	Yes	No	General	Good
Yes	1998	Urban	male	>=80	Divorced or widowed	Living alone	0	<2500	Yes	Preivous	Preivous	Preivous	Poor	sometimes	Obesity	0	No	No	General	Not good
Yes	1998	Urban	female	>=80	Divorced or widowed	Living with family members	0	<2500	Yes	Preivous	Never	Current	Good	sometimes	Underweight	1	No	No	General	Not good
No	1998	Rural	male	>=80	Married	Living alone	0	2500-9999	Yes	Preivous	Current	Current	Good	sometimes	Overweight	>=2	No	No	General	Good
No	1998	Rural	male	>=80	Divorced or widowed	Living with family members	0	<2500	No	Preivous	Current	Never	Good	sometimes	Normal weight	>=2	Yes	No	Good	Good
No	1998	Urban	female	>=80	Unmarried	Living with family members	0	<2500	Yes	Preivous	Never	Never	Moderate	sometimes	Normal weight	1	No	No	General	Not good
No	1998	Urban	female	>=80	Divorced or widowed	Living in a institution	>=1	<2500	No	Preivous	Never	Never	Moderate	sometimes		0	No	No	General	Good
No	1998	Urban	male	>=80	Divorced or widowed	Living in a institution	>=1	2500-9999	Yes	Preivous	Preivous	Never	Moderate	sometimes		1	No	No	Good	Good
No	1998	Rural	female	>=80	Divorced or widowed	Living with family members	0	<2500	No	Preivous	Never	Never	Moderate	sometimes	Underweight	1	Yes	No	Poor	Good
No	1998	Urban	female	>=80	Divorced or widowed	Living with family members	0	<2500	Yes	Preivous	Never	Never	Poor	almost everyday	Normal weight	>=2	Yes	No	Good	Good
No	1998	Rural	male	>=80	Divorced or widowed	Living alone	>=1	<2500	Yes	Preivous	Current	Current	Moderate	almost everyday	Obesity	1	No	No	Good	Good
No	1998	Rural	male	>=80	Divorced or widowed	Living with family members	>=1	<2500	Yes	Preivous	Current	Current	Moderate	almost everyday	Underweight	0	Yes	No	Good	Not good
Yes	1998	Rural	female	>=80	Divorced or widowed	Living in a institution	>=1	<2500	No	Preivous	Current	Never	Poor	almost everyday		0	Yes	No	Poor	Good
No	1998	Urban	male	>=80	Married	Living with family members	>=1	<2500	Yes	Never	Preivous	Current	Good	never	Normal weight	0	No	No	Good	Good
No	1998	Urban	female	>=80	Divorced or widowed	Living with family members	0	2500-9999	No	Never	Never	Current	Moderate	never	Underweight	1	Yes	No	Good	Not good
No	1998	Rural	female	>=80	Divorced or widowed	Living with family members	0	<2500	Yes	Never	Never	Current	Moderate	never	Underweight	0	Yes	Yes	Good	Not good
No	1998	Urban	male	>=80	Married	Living with family members	>=1	<2500	No	Never	Never	Current	Moderate	never	Overweight	>=2	Yes	No	Good	Not good
No	1998	Urban	female	>=80	Divorced or widowed	Living with family members	0	<2500	Yes	Never	Never	Never	Moderate	never		1	Yes	No	Poor	Good
No	1998	Urban	female	>=80	Divorced or widowed	Living with family members	0	2500-9999	No	Never	Never	Never	Moderate	never		1	Yes	No	General	Good
No	1998	Rural	female	>=80	Divorced or widowed	Living with family members	0	<2500	No	Never	Never	Never	Moderate	never	Underweight	1	Yes	Yes	Good	Not good
No	1998	Urban	female	>=80	Divorced or widowed	Living with family members	>=1	2500-9999	Yes	Never	Never	Current	Moderate	never	Overweight	>=2	Yes	No	Poor	Good
No	1998	Urban	female	>=80	Divorced or widowed	Living with family members	0	<2500	Yes	Never	Never	Current	Good	never	Normal weight	0	No	No	Good	Good
No	1998	Urban	female	>=80	Divorced or widowed	Living with family members	0	2500-9999	Yes	Never	Never	Current	Moderate	never		0	Yes	Yes	Good	Good
No	1998	Urban	female	>=80	Divorced or widowed	Living alone	>=1	<2500	No	Never	Never	Current	Moderate	never	Underweight	0	Yes	No	Good	Good
No	1998	Rural	male	>=80	Divorced or widowed	Living with family members	>=1	<2500	No	Never	Current	Current	Good	never	Underweight	1	Yes	No	Good	Good
No	1998	Urban	female	>=80	Divorced or widowed	Living with family members	0	<2500	Yes	Never	Current	Never	Moderate	never	Normal weight	1	Yes	No	Good	Not good
No	1998	Urban	male	>=80	Divorced or widowed	Living alone	>=1	2500-9999	Yes	Never	Never	Current	Good	never	Normal weight	>=2	No	No	Good	Good
No	1998	Urban	female	>=80	Divorced or widowed	Living with family members	0	<2500	Yes	Never	Never	Current	Moderate	never		0	Yes	No	Good	Good
No	1998	Rural	female	>=80	Divorced or widowed	Living with family members	>=1	<2500	Yes	Never	Never	Never	Good	never	Normal weight	0	Yes	No	Good	Not good
No	1998	Rural	female	>=80	Divorced or widowed	Living with family members	0	<2500	No	Never	Never	Never	Good	never	Underweight	>=2	Yes	No	Good	Good
No	1998	Urban	male	>=80	Married	Living with family members	>=1	<2500	No	Never	Current	Never	Good	never	Overweight	1	No	No	Good	Good
No	1998	Urban	female	>=80	Divorced or widowed	Living in a institution	0	<2500	No	Never	Never	Preivous	Poor	never	Normal weight	>=2	Yes	No	Good	Good
No	1998	Rural	female	>=80	Divorced or widowed	Living with family members	0	<2500	Yes	Never	Never	Never	Moderate	never	Underweight	>=2	Yes	Yes	Good	Good
No	1998	Rural	male	>=80	Married	Living with family members	>=1	2500-9999	Yes	Never	Never	Current	Moderate	never	Normal weight	>=2	Yes	No	General	Good
No	1998	Rural	female	>=80	Divorced or widowed	Living with family members	0	<2500	No	Never	Never	Never	Good	never	Underweight	0	Yes	Yes	Poor	Not good
No	1998	Rural	female	>=80	Divorced or widowed	Living with family members	>=1	<2500	No	Never	Never	Never	Moderate	never	Normal weight	1	Yes	No	Poor	Not good
Yes	1998	Urban	female	>=80	Divorced or widowed	Living with family members	0	<2500	No	Never	Never	Never	Good	never	Overweight	1	Yes	No	General	Not good
Yes	1998	Urban	female	>=80	Divorced or widowed	Living with family members	0	<2500	No	Never	Never	Current	Moderate	never	Normal weight	0	Yes	No	General	Not good
No	1998	Urban	female	>=80	Divorced or widowed	Living with family members	0	<2500	Yes	Never	Never	Never	Good	never	Overweight	>=2	Yes	No	General	Good
No	1998	Urban	female	>=80	Divorced or widowed	Living with family members	0	2500-9999	No	Never	Never	Never	Moderate	never	Normal weight	0	Yes	No	General	Good
Yes	1998	Urban	male	>=80	Divorced or widowed	Living with family members	>=1	2500-9999	No	Never	Never	Current	Good	never	Obesity	1	No	No	General	Not good
No	1998	Urban	male	>=80	Married	Living in a institution	>=1	2500-9999	No	Never	Never	Preivous	Poor	never		1	Yes	No	Good	Good
No	1998	Urban	female	>=80	Divorced or widowed	Living in a institution	0	<2500	Yes	Never	Never	Never	Good	never		1	No	Yes	Good	Good
No	1998	Urban	male	>=80	Divorced or widowed	Living with family members	>=1	<2500	Yes	Never	Current	Never	Moderate	never	Normal weight	0	Yes	No	General	Good
No	1998	Urban	female	>=80	Divorced or widowed	Living with family members	0	<2500	No	Never	Never	Never	Poor	never	Normal weight	0	No	Yes	Good	Good
No	1998	Rural	female	>=80	Divorced or widowed	Living with family members	0	<2500	Yes	Never	Preivous	Never	Poor	never	Normal weight	0	No	No	Good	Good
No	1998	Rural	female	>=80	Divorced or widowed	Living with family members	0	<2500	No	Never	Never	Preivous	Moderate	never	Underweight	0	No	No	Good	Good
Yes	1998	Rural	female	>=80	Divorced or widowed	Living alone	0	<2500	Yes	Never	Never	Never	Moderate	never	Underweight	0	No	Yes	General	Not good
No	1998	Urban	male	>=80	Divorced or widowed	Living with family members	>=1	<2500	Yes	Never	Never	Preivous	Moderate	never		>=2	Yes	No	General	Not good
No	1998	Urban	female	>=80	Divorced or widowed	Living with family members	0	<2500	No	Never	Current	Never	Poor	never	Normal weight	1	Yes	Yes	General	Not good
No	1998	Urban	female	>=80	Divorced or widowed	Living with family members	>=1	<2500	No	Never	Never	Never	Good	never	Underweight	0	Yes	No	Good	Not good
No	1998	Urban	female	>=80	Divorced or widowed	Living with family members	0	<2500	No	Never	Never	Preivous	Good	never		0	Yes	Yes	General	Good
No	1998	Urban	male	>=80	Divorced or widowed	Living with family members	>=1	<2500	No	Never	Never	Never	Moderate	never	Underweight	>=2	Yes	No	General	Good
No	1998	Urban	female	>=80	Divorced or widowed	Living with family members	0	<2500	No	Never	Current	Preivous	Moderate	never	Overweight	1	Yes	No	Good	Not good
No	1998	Urban	female	>=80	Divorced or widowed	Living with family members	>=1	>-10000	No	Never	Never	Never	Moderate	never	Overweight	>=2	Yes	No	General	Not good
No	1998	Urban	female	>=80	Divorced or widowed	Living with family members	>=1	<2500	Yes	Never	Never	Never	Poor	never	Underweight	0	No	No	Good	Good
No	1998	Urban	female	>=80	Divorced or widowed	Living with family members	0	<2500	Yes	Never	Never	Never	Moderate	never	Underweight	1	Yes	Yes	Good	Good
No	1998	Urban	male	>=80	Divorced or widowed	Living with family members	>=1	2500-9999	No	Never	Never	Current	Moderate	never	Overweight	>=2	No	No	Good	Good
No	1998	Urban	female	>=80	Divorced or widowed	Living with family members	0	<2500	Yes	Never	Never	Never	Moderate	never	Normal weight	0	Yes	Yes	Good	Good
No	1998	Urban	male	>=80	Divorced or widowed	Living with family members	>=1	<2500	No	Never	Never	Preivous	Moderate	never	Normal weight	>=2	Yes	No	Good	Good
Yes	1998	Rural	male	>=80	Married	Living with family members	>=1	<2500	No	Never	Never	Current	Poor	never	Overweight	1	No	No	Good	Good
No	1998	Urban	male	>=80	Divorced or widowed	Living alone	>=1	<2500	No	Never	Never	Current	Good	never	Normal weight	0	Yes	No	Good	Not good
No	1998	Rural	female	>=80	Divorced or widowed	Living with family members	0	<2500	Yes	Never	Never	Never	Moderate	never	Normal weight	1	No	No	General	Not good
No	1998	Urban	male	>=80	Married	Living with family members	>=1	>-10000	Yes	Never	Never	Never	Moderate	never	Normal weight	>=2	No	No	Good	Good
No	1998	Urban	female	>=80	Divorced or widowed	Living with family members	0	<2500	Yes	Never	Never	Never	Good	never	Normal weight	0	No	No	Good	Good
No	1998	Rural	female	>=80	Divorced or widowed	Living with family members	0	<2500	Yes	Never	Never	Never	Moderate	never	Underweight	1	Yes	No	General	Not good
No	1998	Rural	male	>=80	Divorced or widowed	Living with family members	>=1	<2500	Yes	Never	Never	Preivous	Good	never	Normal weight	>=2	No	No	Good	Good
No	1998	Rural	male	>=80	Divorced or widowed	Living with family members	>=1	<2500	No	Never	Current	Never	Good	never	Normal weight	0	Yes	No	Good	Good
No	1998	Rural	female	>=80	Divorced or widowed	Living with family members	0	<2500	Yes	Never	Never	Never	Good	never	Underweight	1	No	No	Good	Not good
No	1998	Rural	female	>=80	Divorced or widowed	Living with family members	0	<2500	Yes	Never	Never	Never	Good	never	Normal weight	0	No	No	General	Good
No	1998	Urban	female	>=80	Unmarried	Living with family members	>=1	<2500	No	Never	Never	Current	Moderate	never	Normal weight	>=2	No	No	Good	Good
No	1998	Urban	female	>=80	Divorced or widowed	Living with family members	>=1	<2500	No	Never	Current	Current	Good	never	Normal weight	0	Yes	No	Good	Good
No	1998	Rural	female	>=80	Divorced or widowed	Living with family members	0	<2500	No	Never	Never	Current	Good	never	Normal weight	0	No	No	Good	Good
No	1998	Rural	male	>=80	Divorced or widowed	Living with family members	>=1	2500-9999	No	Never	Never	Current	Good	never	Underweight	0	No	No	Good	Not good
No	1998	Rural	female	>=80	Divorced or widowed	Living with family members	0	<2500	Yes	Never	Never	Never	Poor	never	Underweight	1	Yes	Yes	General	Good
Yes	1998	Rural	male	>=80	Divorced or widowed	Living with family members	>=1	<2500	Yes	Never	Current	Current	Moderate	never	Normal weight	0	No	No	General	Not good
No	1998	Rural	male	>=80	Divorced or widowed	Living with family members	0	<2500	No	Never	Never	Current	Moderate	never	Underweight	0	No	No	Good	Not good
No	1998	Rural	female	>=80	Divorced or widowed	Living with family members	0	<2500	Yes	Never	Current	Never	Good	never		0	Yes	Yes	General	Not good
No	1998	Rural	female	>=80	Divorced or widowed	Living alone	0	<2500	Yes	Never	Never	Never	Moderate	never	Normal weight	0	No	No	Good	Good
Yes	1998	Urban	female	>=80	Divorced or widowed	Living with family members	>=1	<2500	Yes	Never	Never	Never	Good	never	Obesity	0	No	No	Good	Good
No	1998	Rural	female	>=80	Divorced or widowed	Living with family members	0	<2500	No	Never	Never	Never	Good	never	Underweight	0	Yes	Yes	General	Not good
No	1998	Urban	female	>=80	Divorced or widowed	Living alone	0	<2500	No	Never	Never	Never	Moderate	never	Underweight	>=2	Yes	No	General	Good
Yes	1998	Rural	female	>=80	Divorced or widowed	Living with family members	0	2500-9999	Yes	Never	Never	Current	Moderate	never	Underweight	0	No	No	General	Good
No	1998	Rural	female	>=80	Divorced or widowed	Living with family members	0	2500-9999	No	Never	Never	Never	Good	never	Underweight	0	Yes	Yes	Good	Good
No	1998	Rural	male	>=80	Divorced or widowed	Living with family members	>=1	<2500	Yes	Never	Never	Current	Good	never	Overweight	0	Yes	No	Poor	Not good
No	1998	Rural	male	>=80	Married	Living with family members	>=1	2500-9999	Yes	Never	Never	Current	Good	never	Normal weight	1	No	No	Good	Good
No	1998	Urban	female	>=80	Divorced or widowed	Living with family members	0	2500-9999	No	Never	Never	Never	Moderate	never	Normal weight	0	No	No	Good	Good
No	1998	Rural	female	>=80	Divorced or widowed	Living with family members	0	<2500	Yes	Never	Never	Never	Good	never	Normal weight	1	No	No	Good	Not good
Yes	1998	Urban	female	>=80	Divorced or widowed	Living with family members	0	2500-9999	No	Never	Current	Current	Poor	never	Normal weight	1	No	No	General	Good
Yes	1998	Rural	female	>=80	Divorced or widowed	Living with family members	0	<2500	Yes	Never	Never	Never	Good	never	Underweight	0	Yes	Yes	Poor	Good
No	1998	Rural	female	>=80	Divorced or widowed	Living with family members	0	<2500	Yes	Never	Preivous	Current	Good	never	Normal weight	1	Yes	No	Good	Good
No	1998	Urban	male	>=80	Married	Living with family members	>=1	<2500	No	Never	Never	Never	Moderate	never		1	Yes	Yes	General	Not good
No	1998	Urban	male	>=80	Married	Living with family members	0	<2500	Yes	Never	Never	Never	Moderate	never	Overweight	1	Yes	No	Good	Good
No	1998	Rural	male	>=80	Divorced or widowed	Living with family members	>=1	<2500	No	Never	Current	Never	Moderate	never		0	No	No	Good	Not good
No	1998	Rural	female	>=80	Divorced or widowed	Living alone	0	<2500	Yes	Never	Current	Never	Poor	never	Underweight	1	Yes	No	Good	Not good
No	1998	Urban	female	>=80	Divorced or widowed	Living with family members	0	<2500	Yes	Never	Current	Never	Good	never	Normal weight	0	Yes	Yes	Good	Good
No	1998	Urban	female	>=80	Divorced or widowed	Living with family members	0	<2500	No	Never	Current	Never	Moderate	never	Underweight	0	No	No	Good	Good
No	1998	Rural	female	>=80	Divorced or widowed	Living with family members	0	<2500	No	Never	Never	Never	Moderate	never	Underweight	0	No	No	General	Good
No	1998	Rural	female	>=80	Divorced or widowed	Living alone	0	<2500	No	Never	Never	Never	Poor	never	Underweight	0	No	No	Good	Not good
No	1998	Urban	male	>=80	Divorced or widowed	Living with family members	>=1	<2500	No	Never	Never	Never	Good	never	Overweight	0	No	No	Good	Good
No	1998	Urban	female	>=80	Divorced or widowed	Living with family members	0	<2500	No	Never	Current	Preivous	Moderate	never		0	Yes	Yes	General	Not good
No	1998	Rural	female	>=80	Divorced or widowed	Living alone	0	<2500	Yes	Never	Current	Never	Poor	never	Normal weight	1	No	No	General	Good
No	1998	Rural	female	>=80	Divorced or widowed	Living alone	0	<2500	Yes	Never	Never	Never	Moderate	never	Underweight	0	Yes	No	General	Good
No	1998	Rural	female	>=80	Divorced or widowed	Living with family members	>=1	<2500	No	Never	Never	Never	Moderate	never	Normal weight	>=2	Yes	No	General	Good
Yes	1998	Rural	male	>=80	Divorced or widowed	Living with family members	0	<2500	Yes	Never	Current	Preivous	Poor	never		>=2	Yes	Yes	Poor	Not good
No	1998	Rural	female	>=80	Divorced or widowed	Living with family members	0	<2500	Yes	Never	Current	Never	Moderate	never	Normal weight	0	Yes	No	Good	Not good
Yes	1998	Rural	female	>=80	Divorced or widowed	Living with family members	0	<2500	Yes	Never	Never	Preivous	Poor	never	Underweight	1	Yes	Yes	Good	Not good
Yes	1998	Rural	female	>=80	Divorced or widowed	Living with family members	0	<2500	Yes	Never	Never	Never	Moderate	never	Normal weight	1	No	No	Poor	Not good
Yes	1998	Rural	female	>=80	Divorced or widowed	Living with family members	0	<2500	Yes	Never	Never	Never	Moderate	never	Underweight	0	No	No	Poor	Not good
No	1998	Rural	female	>=80	Divorced or widowed	Living with family members	0	<2500	Yes	Never	Never	Never	Moderate	never	Underweight	0	Yes	Yes	Good	Not good
Yes	1998	Rural	female	>=80	Divorced or widowed	Living with family members	0	<2500	Yes	Never	Never	Preivous	Moderate	never	Underweight	0	Yes	Yes	General	Not good
No	1998	Rural	female	>=80	Divorced or widowed	Living with family members	0	<2500	Yes	Never	Never	Current	Moderate	never	Normal weight	1	Yes	Yes	General	Not good
No	1998	Urban	female	>=80	Divorced or widowed	Living in a institution	0	<2500	Yes	Never	Never	Never	Good	never		1	Yes	No	Good	Good
No	1998	Urban	female	>=80	Divorced or widowed	Living with family members	0	<2500	Yes	Never	Never	Never	Moderate	never	Obesity	1	Yes	No	Good	Not good
No	1998	Urban	male	>=80	Married	Living with family members	>=1	<2500	Yes	Never	Current	Preivous	Good	never	Normal weight	>=2	Yes	No	General	Not good
Yes	1998	Rural	male	>=80	Married	Living with family members	0	<2500	No	Never	Current	Never	Good	never	Underweight	1	Yes	Yes	Good	Good
No	1998	Rural	female	>=80	Divorced or widowed	Living with family members	>=1	<2500	No	Never	Never	Current	Good	never	Normal weight	0	No	No	General	Not good
Yes	1998	Rural	female	>=80	Divorced or widowed	Living alone	>=1	<2500	No	Never	Never	Current	Moderate	never	Normal weight	1	No	No	Good	Not good
No	1998	Urban	female	>=80	Divorced or widowed	Living with family members	>=1	<2500	Yes	Never	Never	Current	Good	never	Normal weight	>=2	No	No	General	Good
No	1998	Rural	female	>=80	Divorced or widowed	Living with family members	0	<2500	Yes	Never	Never	Current	Good	never	Normal weight	1	No	No	Good	Not good
No	1998	Urban	male	>=80	Married	Living with family members	>=1	2500-9999	Yes	Never	Never	Current	Moderate	never	Normal weight	1	No	No	Good	Good
No	1998	Urban	male	>=80	Divorced or widowed	Living with family members	>=1	<2500	Yes	Never	Current	Current	Good	never	Underweight	1	No	No	Good	Good
No	1998	Rural	female	>=80	Divorced or widowed	Living in a institution	0	<2500	No	Never	Preivous	Preivous	Moderate	never	Underweight	1	No	No	General	Not good
Yes	1998	Rural	female	>=80	Divorced or widowed	Living with family members	0	<2500	No	Never	Never	Never	Moderate	never	Underweight	1	No	No	Poor	Good
No	1998	Rural	female	>=80	Married	Living with family members	0	<2500	Yes	Never	Never	Never	Good	never	Normal weight	0	Yes	No	Good	Good
No	1998	Rural	male	>=80	Married	Living with family members	0	<2500	No	Never	Preivous	Never	Moderate	never	Overweight	0	No	No	Good	Good
No	1998	Rural	female	>=80	Divorced or widowed	Living with family members	0	<2500	Yes	Never	Never	Preivous	Moderate	never	Normal weight	1	Yes	No	Good	Good
No	1998	Urban	female	>=80	Divorced or widowed	Living with family members	0	<2500	Yes	Never	Never	Never	Moderate	never	Overweight	0	Yes	Yes	General	Not good
No	1998	Urban	female	>=80	Married	Living with family members	0	<2500	Yes	Never	Never	Never	Good	never	Overweight	0	No	No	General	Good
No	1998	Urban	female	>=80	Divorced or widowed	Living with family members	0	<2500	No	Never	Never	Never	Good	never	Underweight	0	No	No	General	Good
No	1998	Urban	male	>=80	Married	Living with family members	0	<2500	No	Never	Never	Preivous	Good	never	Underweight	0	Yes	No	Good	Not good
No	1998	Rural	female	>=80	Divorced or widowed	Living with family members	0	<2500	Yes	Never	Never	Never	Moderate	never	Normal weight	1	No	No	Good	Good
No	1998	Rural	female	>=80	Divorced or widowed	Living with family members	0	<2500	Yes	Never	Never	Never	Moderate	never	Underweight	1	Yes	No	Good	Not good
No	1998	Rural	female	>=80	Divorced or widowed	Living with family members	0	<2500	No	Never	Never	Never	Moderate	never	Normal weight	>=2	No	No	Good	Good
Yes	1998	Rural	female	>=80	Divorced or widowed	Living with family members	0	2500-9999	No	Never	Never	Current	Moderate	never	Underweight	0	No	No	Good	Good
No	1998	Urban	female	>=80	Married	Living with family members	0	<2500	Yes	Never	Never	Preivous	Moderate	never	Normal weight	>=2	Yes	No	General	Good
No	1998	Urban	female	>=80	Divorced or widowed	Living with family members	0	<2500	No	Never	Never	Current	Good	never	Normal weight	0	Yes	No	Good	Good
No	1998	Rural	female	>=80	Divorced or widowed	Living with family members	0	<2500	Yes	Never	Never	Preivous	Moderate	never	Underweight	>=2	Yes	Yes	Good	Not good
No	1998	Urban	male	>=80	Divorced or widowed	Living with family members	>=1	<2500	No	Never	Preivous	Current	Good	never		1	No	No	General	Good
No	1998	Urban	female	>=80	Divorced or widowed	Living with family members	0	<2500	Yes	Never	Never	Never	Moderate	never	Underweight	1	No	No	Good	Good
No	1998	Urban	female	>=80	Divorced or widowed	Living alone	0	<2500	Yes	Never	Never	Never	Moderate	never	Obesity	>=2	No	No	General	Good
No	1998	Urban	male	>=80	Divorced or widowed	Living with family members	>=1	<2500	Yes	Never	Current	Current	Moderate	never	Normal weight	0	No	No	Good	Good
Yes	1998	Rural	female	>=80	Divorced or widowed	Living alone	0	<2500	No	Never	Never	Never	Moderate	never	Underweight	1	No	No	Good	Good
No	1998	Rural	female	>=80	Divorced or widowed	Living with family members	0	<2500	No	Never	Never	Current	Moderate	never	Underweight	1	Yes	Yes	Good	Good
No	1998	Rural	male	>=80	Divorced or widowed	Living with family members	0	<2500	Yes	Never	Never	Current	Good	never	Normal weight	0	No	No	Good	Good
No	1998	Rural	female	>=80	Divorced or widowed	Living with family members	0	<2500	No	Never	Never	Current	Moderate	never	Normal weight	0	No	No	Good	Not good
No	1998	Rural	female	>=80	Divorced or widowed	Living with family members	0	<2500	No	Never	Current	Current	Moderate	never	Normal weight	>=2	No	No	Good	Not good
No	1998	Urban	female	>=80	Divorced or widowed	Living with family members	0	<2500	No	Never	Never	Current	Moderate	never	Overweight	1	Yes	No	Good	Good
No	1998	Rural	female	>=80	Divorced or widowed	Living with family members	0	<2500	No	Never	Never	Never	Good	never	Underweight	0	No	No	General	Not good
No	1998	Urban	female	>=80	Divorced or widowed	Living in a institution	0	<2500	No	Never	Never	Never	Moderate	never	Underweight	0	No	No	General	Not good
Yes	1998	Urban	female	>=80	Divorced or widowed	Living with family members	0	<2500	No	Never	Never	Current	Moderate	never	Underweight	0	Yes	No	Good	Good
No	1998	Urban	female	>=80	Divorced or widowed	Living with family members	0	<2500	Yes	Never	Never	Never	Good	never		1	No	No	Good	Good
No	1998	Urban	female	>=80	Divorced or widowed	Living with family members	0	<2500	Yes	Never	Preivous	Never	Poor	never	Underweight	0	No	Yes	Good	Not good
Yes	1998	Rural	male	>=80	Divorced or widowed	Living alone	>=1	<2500	No	Never	Never	Current	Poor	never	Underweight	1	No	No	Good	Not good
No	1998	Rural	female	>=80	Divorced or widowed	Living with family members	0	<2500		Never	Never	Never	Poor	never		>=2	No	No	Good	Not good
No	1998	Rural	male	>=80	Divorced or widowed	Living with family members	0	<2500	Yes	Never	Never	Never	Poor	never		>=2	No	No	Good	Not good
No	1998	Rural	female	>=80	Divorced or widowed	Living with family members	0	<2500	Yes	Never	Never	Never	Moderate	never	Underweight	0	No	No	Good	Not good
No	1998	Urban	female	>=80	Divorced or widowed	Living with family members	>=1	<2500	Yes	Never	Never	Current	Good	never	Normal weight	1	Yes	No	General	Not good
Yes	1998	Rural	female	>=80	Divorced or widowed	Living with family members	0	<2500	No	Never	Never	Preivous	Moderate	never	Underweight	1	Yes	Yes	General	Not good
No	1998	Rural	male	>=80	Divorced or widowed	Living with family members	>=1	<2500	No	Never	Current	Never	Good	never	Normal weight	0	No	No	Good	Not good
No	1998	Urban	female	>=80	Divorced or widowed	Living with family members	0	2500-9999	No	Never	Never	Never	Moderate	never		0	Yes	No	Good	Good
No	1998	Rural	female	>=80	Divorced or widowed	Living with family members	0	<2500	No	Never	Current	Never	Moderate	never	Underweight	0	No	No	Good	Good
Yes	1998	Rural	female	>=80	Divorced or widowed	Living alone	0	<2500	Yes	Never	Never	Current	Moderate	never	Underweight	0	No	No	General	Good
No	1998	Rural	female	>=80	Divorced or widowed	Living alone	0	<2500	Yes	Never	Never	Never	Moderate	never	Underweight	0	No	No	General	Not good
Yes	1998	Urban	female	>=80	Divorced or widowed	Living alone	>=1	<2500	No	Never	Never	Never	Moderate	never	Underweight	1	No	No	General	Not good
Yes	1998	Rural	female	>=80	Divorced or widowed	Living with family members	0	<2500	No	Never	Never	Never	Moderate	never	Underweight	0	Yes	Yes	General	Not good
Yes	1998	Urban	female	>=80	Divorced or widowed	Living in a institution	0	<2500	No	Never	Current	Never	Poor	never	Normal weight	0	Yes	No	General	Not good
No	1998	Urban	female	>=80	Divorced or widowed	Living with family members	0	<2500	No	Never	Never	Current	Good	never		>=2	No	No	General	Not good
No	1998	Rural	female	>=80	Divorced or widowed	Living with family members	0	<2500	Yes	Never	Never	Never	Moderate	never	Underweight	1	Yes	Yes	Good	Not good
No	1998	Rural	female	>=80	Divorced or widowed	Living with family members	0	<2500	Yes	Never	Current	Never	Moderate	never		0	No	No	Poor	Not good
Yes	1998	Urban	female	>=80	Divorced or widowed	Living alone	0	<2500	No	Never	Never	Never	Moderate	never	Normal weight	0	No	No	Good	Not good
No	1998	Rural	female	>=80	Divorced or widowed	Living with family members	0	<2500	No	Never	Never	Current	Good	never	Underweight	1	No	No	General	Not good
Yes	1998	Rural	male	>=80	Married	Living with family members	0	<2500	Yes	Never	Preivous	Never	Moderate	never	Normal weight	1	No	No	Good	Not good
No	1998	Rural	female	>=80	Divorced or widowed	Living with family members	0	<2500	Yes	Never	Never	Never	Moderate	never	Normal weight	1	Yes	No	General	Not good
No	1998	Rural	female	>=80	Divorced or widowed	Living with family members	0	<2500	Yes	Never	Never	Never	Moderate	never	Underweight	0	No	No	Good	Not good
No	1998	Urban	female	>=80	Divorced or widowed	Living in a institution	0	<2500	Yes	Never	Never	Never	Good	never	Normal weight	0	No	No	General	Not good
No	1998	Rural	female	>=80	Divorced or widowed	Living with family members	0	<2500	No	Never	Never	Never	Moderate	never	Normal weight	0	No	No	Good	Not good
No	1998	Rural	female	>=80	Divorced or widowed	Living with family members	0	<2500	Yes	Never	Preivous	Never	Poor	never	Overweight	0	No	No	Good	Not good
No	1998	Rural	female	>=80	Divorced or widowed	Living with family members	0	<2500	Yes	Never	Preivous	Never	Moderate	never	Normal weight	0	Yes	Yes	General	Not good
Yes	1998	Rural	female	>=80	Divorced or widowed	Living with family members	0	<2500	Yes	Never	Never	Never	Moderate	never	Underweight	0	No	No	General	Not good
No	1998	Rural	female	>=80	Divorced or widowed	Living with family members	0	<2500	Yes	Never	Never	Never	Moderate	never	Normal weight	0	Yes	No	Good	Not good
No	1998	Rural	male	>=80	Married	Living with family members	>=1	<2500	Yes	Never	Current	Current	Moderate	never	Normal weight	>=2	No	No	Good	Not good
No	1998	Rural	female	>=80	Divorced or widowed	Living with family members	0	<2500	Yes	Never	Current	Never	Moderate	never	Underweight	0	Yes	No	Good	Not good
No	1998	Rural	male	>=80	Divorced or widowed	Living with family members	>=1	<2500	Yes	Never	Current	Never	Moderate	never	Normal weight	0	No	No	Good	Not good
Yes	1998	Rural	male	>=80	Married	Living with family members	>=1	<2500	Yes	Never	Current	Never	Moderate	never	Normal weight	0	No	No	Good	Not good
No	1998	Rural	male	>=80	Married	Living with family members	>=1	<2500	Yes	Never	Current	Current	Moderate	never	Normal weight	>=2	No	No	Good	Not good
Yes	1998	Rural	male	>=80	Divorced or widowed	Living alone	0	<2500	Yes	Never	Never	Never	Moderate	never	Overweight	0	No	No	General	Not good
No	1998	Rural	male	>=80	Divorced or widowed	Living with family members	>=1	<2500	No	Never	Never	Never	Moderate	never	Normal weight	1	No	Yes	Good	Not good
No	1998	Rural	female	>=80	Divorced or widowed	Living alone	0	<2500	Yes	Never	Never	Never	Moderate	never	Underweight	0	Yes	No	General	Not good
No	1998	Urban	female	>=80	Divorced or widowed	Living with family members	>=1	<2500	Yes	Never	Never	Never	Moderate	never	Normal weight	>=2	No	No	Poor	Not good
No	1998	Rural	male	>=80	Divorced or widowed	Living with family members	0	<2500	No	Never	Never	Never	Moderate	never	Normal weight	1	No	Yes	Good	Not good
No	1998	Rural	male	>=80	Married	Living with family members	>=1	2500-9999	No	Never	Never	Never	Poor	never	Obesity	1	No	No	General	Good
No	1998	Urban	male	>=80	Married	Living with family members	0	<2500	Yes	Never	Never	Never	Good	never	Normal weight	1	Yes	No	General	Not good
No	1998	Rural	female	>=80	Divorced or widowed	Living with family members	0	<2500	No	Never	Current	Never	Moderate	never	Normal weight	0	No	No	Good	Not good
Yes	1998	Urban	female	>=80	Divorced or widowed	Living alone	0	<2500	Yes	Never	Current	Never	Poor	never	Underweight	0	No	No	General	Not good
No	1998	Rural	male	>=80	Married	Living with family members	>=1	2500-9999	Yes	Never	Never	Preivous	Moderate	never	Normal weight	1	No	No	General	Not good
No	1998	Rural	female	>=80	Divorced or widowed	Living with family members	0	<2500	No	Never	Never	Never	Moderate	never	Underweight	0	No	No	Good	Good
No	1998	Rural	female	>=80	Divorced or widowed	Living with family members	0	<2500	No	Never	Preivous	Never	Moderate	never	Underweight	0	Yes	Yes	General	Not good
No	1998	Rural	female	>=80	Divorced or widowed	Living with family members	>=1	2500-9999	No	Never	Never	Current	Good	never	Underweight	0	No	No	General	Good
No	1998	Rural	female	>=80	Divorced or widowed	Living with family members	0	<2500	No	Never	Preivous	Never	Moderate	never	Underweight	0	No	No	Good	Good
No	1998	Rural	female	>=80	Divorced or widowed	Living with family members	0	2500-9999	No	Never	Never	Never	Good	never	Normal weight	0	No	No	Good	Good
Yes	1998	Urban	female	>=80	Divorced or widowed	Living in a institution	0	<2500	Yes	Never	Never	Never	Poor	never	Underweight	0	Yes	Yes	General	Not good
No	1998	Urban	male	>=80	Divorced or widowed	Living with family members	>=1	<2500	No	Never	Never	Never	Moderate	never	Normal weight	0	No	Yes	General	Not good
No	1998	Urban	male	>=80	Married	Living with family members	>=1	<2500	No	Never	Current	Never	Moderate	never	Underweight	0	No	Yes	Good	Not good
No	1998	Urban	female	>=80	Divorced or widowed	Living with family members	0	<2500	No	Never	Never	Never	Good	never	Underweight	0	No	No	Good	Good
No	1998	Urban	female	>=80	Divorced or widowed	Living with family members	0	<2500	No	Never	Never	Never	Moderate	never	Underweight	0	No	No	Good	Good
Yes	1998	Rural	female	>=80	Divorced or widowed	Living alone	0	<2500	No	Never	Current	Current	Moderate	never	Underweight	0	No	No	Good	Not good
No	1998	Urban	female	>=80	Married	Living with family members	>=1	<2500	Yes	Never	Never	Current	Moderate	never	Normal weight	1	No	No	Good	Not good
Yes	1998	Rural	female	>=80	Divorced or widowed	Living with family members	>=1	2500-9999	No	Never	Never	Current	Good	never	Normal weight	1	No	No	General	Good
No	1998	Rural	male	>=80	Married	Living with family members	>=1	<2500	No	Never	Never	Current	Moderate	never	Underweight	0	No	Yes	Good	Good
No	1998	Rural	female	>=80	Divorced or widowed	Living with family members	0	<2500	No	Never	Never	Never	Good	never	Underweight	>=2	No	Yes	General	Not good
No	1998	Rural	male	>=80	Divorced or widowed	Living with family members	>=1	<2500	Yes	Never	Never	Current	Good	never	Overweight	0	No	No	Good	Good
No	1998	Rural	female	>=80	Divorced or widowed	Living with family members	0	<2500	Yes	Never	Current	Never	Moderate	never	Underweight	0	No	No	Good	Good
No	1998	Rural	male	>=80	Divorced or widowed	Living with family members	>=1	<2500	Yes	Never	Current	Never	Moderate	never	Obesity	0	No	No	Good	Good
No	1998	Rural	female	>=80	Divorced or widowed	Living with family members	0	<2500	Yes	Never	Never	Never	Moderate	never	Underweight	0	No	No	General	Good
No	1998	Rural	female	>=80	Divorced or widowed	Living with family members	0	<2500	No	Never	Current	Never	Moderate	never	Underweight	>=2	No	No	Good	Good
Yes	1998	Rural	female	>=80	Divorced or widowed	Living with family members	>=1	<2500	No	Never	Never	Never	Moderate	never	Underweight	0	Yes	Yes	General	Good
No	1998	Rural	female	>=80	Divorced or widowed	Living with family members	0	<2500	Yes	Never	Never	Never	Good	never	Underweight	0	Yes	Yes	Good	Good
No	1998	Urban	female	>=80	Divorced or widowed	Living with family members		<2500	No	Never	Never	Never	Poor	never	Underweight	1	Yes	Yes	Poor	Not good
No	1998	Urban	male	>=80	Divorced or widowed	Living with family members	0	<2500	No	Never	Never	Never	Moderate	never	Obesity	1	Yes	Yes	General	Not good
No	1998	Urban	female	>=80	Divorced or widowed	Living with family members	0	<2500	Yes	Never	Never	Never	Moderate	never	Normal weight	0	No	Yes	General	Not good
No	1998	Urban	male	>=80	Married	Living with family members	0	<2500	Yes	Never	Never	Never	Moderate	never	Underweight	1	No	No	Good	Good
Yes	1998	Urban	female	>=80	Divorced or widowed	Living in a institution	>=1	<2500	Yes	Never	Never	Never	Moderate	never	Normal weight	0	No	No	Poor	Good
No	1998	Urban	female	>=80	Divorced or widowed	Living with family members	0	<2500	No	Never	Never	Current	Moderate	never	Underweight	0	No	No	Good	Not good
No	1998	Urban	female	>=80	Divorced or widowed	Living in a institution	0	<2500	No	Never	Never	Current	Good	never	Overweight	1	Yes	No	Poor	Good
No	1998	Urban	female	>=80	Divorced or widowed	Living with family members	0	<2500	Yes	Never	Never	Never	Good	never	Underweight	1	No	Yes	Good	Good
No	1998	Urban	male	>=80	Divorced or widowed	Living with family members	>=1	<2500	No	Never	Never	Current	Good	never	Overweight	0	No	No	General	Good
No	1998	Rural	female	>=80	Divorced or widowed	Living with family members	0	<2500	Yes	Never	Never	Never	Moderate	never	Normal weight	1	Yes	Yes	General	Not good
Yes	1998	Urban	male	>=80	Married	Living with family members	>=1	<2500	No	Never	Never	Current	Good	never			Yes	No	General	Good
No	1998	Urban	male	>=80	Married	Living in a institution	>=1	2500-9999	No	Never	Current	Current	Good	never		1	No	No	Good	Good
No	1998	Urban	male	>=80	Married	Living with family members	>=1	2500-9999	Yes	Never	Never	Current	Good	never		>=2	No	No	General	Good
No	1998	Rural	male	>=80	Married	Living with family members	>=1	<2500	Yes	Never	Never	Current	Good	never		0	No	No	Good	Good
No	1998	Urban	female	>=80	Married	Living with family members	>=1	2500-9999	No	Never	Never	Current	Good	never		>=2	No	No	General	Good
No	1998	Urban	male	>=80	Married	Living with family members	>=1	<2500	No	Never	Never	Current	Poor	never		0	No	No	General	Good
No	1998	Urban	female	>=80	Divorced or widowed	Living with family members	>=1	<2500	No	Never	Never	Current	Moderate	never		0	No	No	Poor	Good
No	1998	Urban	male	>=80	Married	Living with family members	>=1	<2500	No	Never	Never	Current	Moderate	never	Underweight	1	Yes	No	Poor	Not good
No	1998	Urban	male	>=80	Divorced or widowed	Living with family members	>=1	<2500	Yes	Never	Current	Current	Good	sometimes	Overweight	>=2	No	No	General	Not good
Yes	1998	Urban	female	>=80	Divorced or widowed	Living with family members	0	<2500	Yes	Never	Never	Preivous	Poor	sometimes	Normal weight	>=2	No	No	General	Not good
No	1998	Rural	female	>=80	Divorced or widowed	Living with family members	0	>-10000	No	Never	Never	Never	Moderate	sometimes	Underweight	0	No	No	Good	Not good
No	1998	Rural	female	>=80	Divorced or widowed	Living with family members	0	<2500	No	Never	Never	Preivous	Good	sometimes	Underweight	1	Yes	Yes	General	Not good
No	1998	Rural	female	>=80	Divorced or widowed	Living with family members	0	<2500	No	Never	Current	Never	Moderate	sometimes	Normal weight	0	No	No	Good	Good
No	1998	Urban	female	>=80	Divorced or widowed	Living in a institution	0	<2500	Yes	Never	Never	Never	Good	sometimes	Underweight	0	No	No	Good	Good
No	1998	Rural	female	>=80	Divorced or widowed	Living with family members	0	<2500	No	Never	Current	Never	Moderate	sometimes	Normal weight	0	No	No	Good	Not good
No	1998	Rural	male	>=80	Divorced or widowed	Living with family members	0	<2500	Yes	Never	Never	Never	Good	sometimes	Normal weight	0	No	No	General	Not good
Yes	1998	Rural	female	>=80	Divorced or widowed	Living with family members	0	2500-9999	Yes	Never	Never	Never	Moderate	sometimes	Underweight	0	No	No	Good	Not good
No	1998	Rural	female	>=80	Divorced or widowed	Living with family members	0	<2500	Yes	Never	Never	Never	Moderate	sometimes		1	No	Yes	General	Not good
No	1998	Rural	female	>=80	Divorced or widowed	Living alone	0	<2500	Yes	Never	Never	Never	Moderate	sometimes	Underweight	0	No	No	General	Not good
No	1998	Urban	female	>=80	Divorced or widowed	Living alone	0	<2500	Yes	Never	Never	Never	Moderate	sometimes	Normal weight	1	No	No	Good	Not good
No	1998	Rural	female	>=80	Divorced or widowed	Living with family members	0	<2500	Yes	Never	Never	Current	Moderate	sometimes	Underweight	0	No	No	Good	Not good
No	1998	Rural	female	>=80	Divorced or widowed	Living with family members	0	<2500	No	Never	Current	Current	Good	sometimes	Normal weight	1	Yes	No	Good	Not good
No	1998	Urban	female	>=80	Divorced or widowed	Living in a institution	0	<2500	No	Never	Never	Never	Poor	sometimes		1	Yes	No	Good	Good
No	1998	Rural	female	>=80	Divorced or widowed	Living with family members	0	<2500	No	Never	Never	Never	Moderate	sometimes	Normal weight	0	No	Yes	Good	Not good
No	1998	Rural	male	>=80	Divorced or widowed	Living with family members	>=1	2500-9999	Yes	Never	Never	Current	Good	sometimes	Normal weight	>=2	No	No	Good	Good
No	1998	Rural	female	>=80	Divorced or widowed	Living alone	0	<2500	Yes	Never	Current	Never	Good	sometimes	Underweight	>=2	Yes	No	Good	Not good
Yes	1998	Rural	female	>=80	Divorced or widowed	Living with family members	0	2500-9999	No	Never	Never	Never	Moderate	sometimes	Normal weight	0	Yes	No	General	Not good
No	1998	Rural	female	>=80	Divorced or widowed	Living with family members	>=1	<2500	Yes	Never	Current	Current	Good	sometimes	Underweight	0	No	No	Good	Not good
No	1998	Rural	female	>=80	Divorced or widowed	Living with family members	0	<2500	Yes	Never	Preivous	Never	Moderate	sometimes	Underweight	0	Yes	No	Good	Good
No	1998	Rural	female	>=80	Divorced or widowed	Living with family members	0	<2500	No	Never	Never	Never	Poor	sometimes	Normal weight	0	No	No	Good	Good
No	1998	Urban	female	>=80	Divorced or widowed	Living with family members	0	<2500	Yes	Never	Never	Never	Moderate	sometimes	Underweight	1	Yes	Yes	Good	Not good
No	1998	Urban	female	>=80	Married	Living with family members	0	<2500	Yes	Never	Never	Current	Good	sometimes	Normal weight	1	Yes	No	Good	Good
No	1998	Urban	male	>=80	Married	Living with family members	0	<2500	Yes	Never	Never	Current	Poor	sometimes	Overweight	0	No	No	Good	Good
No	1998	Rural	female	>=80	Divorced or widowed	Living with family members	0	<2500	Yes	Never	Current	Never	Moderate	sometimes		0	Yes	No	General	Not good
No	1998	Rural	male	>=80	Married	Living with family members	>=1	<2500	Yes	Never	Never	Never	Good	sometimes	Underweight	>=2	No	No	General	Not good
No	1998	Urban	female	>=80	Divorced or widowed	Living with family members	0	<2500	No	Never	Never	Current	Moderate	sometimes	Normal weight	1	No	No	Good	Good
No	1998	Rural	female	>=80	Divorced or widowed	Living with family members	0	<2500	Yes	Never	Current	Current	Moderate	sometimes	Normal weight	0	Yes	No	Good	Good
No	1998	Rural	female	>=80	Divorced or widowed	Living with family members	0	<2500	No	Never	Never	Current	Moderate	sometimes	Normal weight	0	No	No	Good	Good
No	1998	Rural	female	>=80	Divorced or widowed	Living alone	0	<2500	No	Never	Never	Never	Moderate	sometimes	Underweight	0	No	No	General	Not good
No	1998	Rural	female	>=80	Divorced or widowed	Living with family members	>=1	<2500	No	Never	Current	Never	Moderate	sometimes	Normal weight	0		No	Good	Good
No	1998	Urban	female	>=80	Divorced or widowed	Living with family members	0	<2500	No	Never	Never	Never	Moderate	sometimes	Underweight	1	No	No	Good	Not good
No	1998	Rural	male	>=80	Divorced or widowed	Living with family members	0	<2500	Yes	Never	Current	Never	Good	sometimes	Underweight	0	No	No	General	Good
Yes	1998	Rural	female	>=80	Divorced or widowed	Living alone	0	<2500	No	Never	Never	Never	Good	sometimes	Normal weight	0	No	No	Poor	Not good
No	1998	Rural	female	>=80	Divorced or widowed	Living with family members	0	2500-9999	No	Never	Current	Never	Good	sometimes	Normal weight	0	No	No	General	Not good
No	1998	Rural	female	>=80	Divorced or widowed	Living alone	0	<2500	Yes	Never	Current	Never	Moderate	sometimes	Normal weight	0	No	No	General	Good
Yes	1998	Rural	male	>=80	Divorced or widowed	Living with family members	0	<2500	Yes	Never	Never	Never	Poor	sometimes	Underweight	0	No	No	Good	Not good
No	1998	Urban	male	>=80	Divorced or widowed	Living with family members	>=1	2500-9999	Yes	Never	Never	Current	Good	sometimes	Normal weight	0	No	No	Good	Good
No	1998	Rural	female	>=80	Divorced or widowed	Living with family members	0	<2500	Yes	Never	Never	Preivous	Moderate	sometimes	Underweight	1	Yes	Yes	Good	Not good
No	1998	Rural	female	>=80	Divorced or widowed	Living with family members	0	<2500	Yes	Never	Never	Current	Moderate	sometimes	Underweight	0	No	No	Good	Good
No	1998	Urban	female	>=80	Divorced or widowed	Living with family members	>=1	<2500	Yes	Never	Never	Current	Moderate	sometimes	Normal weight	1	No	No	Good	Good
No	1998	Rural	female	>=80	Divorced or widowed	Living with family members	0	<2500	Yes	Never	Current	Never	Moderate	sometimes		0	No	No	Good	Good
No	1998	Rural	female	>=80	Divorced or widowed	Living with family members	0	<2500	No	Never	Never	Never	Moderate	sometimes	Underweight	0	Yes	No	Good	Good
No	1998	Urban	female	>=80	Divorced or widowed	Living with family members	0	<2500	Yes	Never	Current	Never	Moderate	sometimes	Normal weight	0	No	No	Good	Good
No	1998	Urban	female	>=80	Divorced or widowed	Living in a institution	0	<2500	No	Never	Never	Never	Good	sometimes		0	No	No	Good	Good
No	1998	Rural	male	>=80	Divorced or widowed	Living with family members	>=1	2500-9999	Yes	Never	Never	Current	Moderate	almost everyday	Normal weight		No	No	General	Good
No	1998	Urban	female	>=80	Divorced or widowed	Living with family members	0	<2500	Yes	Never	Never	Never	Moderate	almost everyday	Obesity	0	No	No	Good	Good
Yes	1998	Rural	male	>=80	Unmarried	Living alone	>=1	<2500	No	Never	Never	Current	Poor	almost everyday	Overweight	0	Yes	Yes	Good	Good
No	1998	Urban	female	>=80	Divorced or widowed	Living with family members	0	<2500	No	Never	Never	Current	Poor	almost everyday		>=2	No	No	Good	Good
No	1998	Rural	female	>=80	Divorced or widowed	Living alone	0	2500-9999	Yes	Never	Never	Never	Poor	almost everyday	Normal weight	0	No	No	General	Not good
No	1998	Rural	male	>=80	Married	Living with family members	>=1	<2500	Yes	Never	Never	Current	Moderate	almost everyday	Normal weight	1	Yes	No	General	Not good
No	1998	Urban	female	>=80	Divorced or widowed	Living in a institution	>=1	<2500	No	Never	Never	Current	Moderate	almost everyday	Normal weight	1	No	No	Good	Good
No	1998	Urban	male	>=80	Married	Living with family members	>=1	2500-9999	No	Never	Current	Current	Moderate	almost everyday	Underweight	1	No	No	Good	Good
No	1998	Urban	female	>=80	Divorced or widowed	Living in a institution	0	<2500	No	Never	Never	Current	Poor	almost everyday	Underweight	0	No	No	Good	Good
No	1998	Rural	female	>=80	Divorced or widowed	Living with family members	0	<2500	No	Never	Preivous	Never	Moderate	almost everyday	Normal weight	0	No	No	Good	Good
No	1998	Rural	female	>=80	Divorced or widowed	Living with family members	0	<2500	No	Never	Never	Never	Good	almost everyday	Normal weight	1	No	No	General	Not good
No	1998	Rural	female	>=80	Divorced or widowed	Living with family members	0	<2500	No	Never	Never	Never	Good	almost everyday	Underweight	1	No	No	Good	Good
Yes	1998	Urban	female	>=80	Divorced or widowed	Living with family members	0	<2500	Yes	Never	Never	Never	Moderate	almost everyday	Underweight	>=2	No	No	General	Not good
No	1998	Rural	female	>=80	Divorced or widowed	Living with family members	0	<2500	Yes	Never	Never	Current	Moderate	almost everyday	Underweight	0	No	No	Good	Good
No	1998	Urban	female	>=80	Divorced or widowed	Living in a institution	0	<2500	No	Never	Current	Never	Moderate	almost everyday	Underweight	0	No	Yes	Good	Good
No	1998	Urban	male	>=80	Divorced or widowed	Living with family members	>=1	<2500	No	Never	Never	Current	Moderate	almost everyday	Normal weight	>=2	No	No	Good	Good
No	1998	Rural	female	>=80	Divorced or widowed	Living with family members	0	<2500	No	Never	Never	Never	Good	almost everyday	Underweight	0	No	No	Good	Not good
No	1998	Urban	female	>=80	Divorced or widowed	Living with family members	>=1	<2500	Yes	Never	Never	Preivous	Good	almost everyday	Normal weight	0	Yes	No	Poor	Good
No	1998	Urban	female	>=80	Unmarried	Living alone	0	<2500	Yes	Never	Never	Current	Poor	almost everyday	Normal weight	0	No	No	Good	Good
Yes	1998	Urban	female	>=80	Divorced or widowed	Living with family members	>=1	<2500	No	Never	Never	Current	Moderate	almost everyday	Normal weight	0	No	No	General	Good
Yes	1998	Urban	female	>=80	Divorced or widowed	Living with family members	0	<2500	No	Never	Never	Never	Moderate	almost everyday	Underweight	1	No	No	Good	Good
No	1998	Rural	female	>=80	Divorced or widowed	Living alone	0	<2500	No	Never	Never	Never	Good	almost everyday	Normal weight	0	No	No	Good	Good
Yes	1998	Urban	male	>=80	Married	Living with family members	>=1	2500-9999	Yes	Never	Never	Current	Moderate	almost everyday	Normal weight	0	Yes	No	Good	Not good
No	1998	Urban	female	>=80	Divorced or widowed	Living alone	>=1	<2500	Yes	Never	Preivous	Current	Good	almost everyday	Normal weight	0	No	No	Good	Not good
No	1998	Urban	female	>=80	Married	Living in a institution	0	<2500	Yes	Never	Never	Current	Good	almost everyday		>=2	No	No	Good	Good
No	1998	Urban	male	>=80	Married	Living alone	>=1	<2500	No	Never	Never	Current	Moderate	almost everyday		>=2	No	No	Good	Good
Yes	1998	Urban	female	>=80	Divorced or widowed	Living with family members	0	<2500	Yes	Never	Current	Current	Moderate	almost everyday	Underweight	1	No	No	General	Good
No	1998	Urban	female	>=80	Married	Living with family members	>=1	<2500	No	Current	Current	Never	Moderate	never	Overweight	1	Yes	No	Poor	Good
No	1998	Urban	female	>=80	Divorced or widowed	Living alone	>=1	<2500	Yes	Current	Current	Current	Good	never	Overweight	0	No	No	Good	Good
No	1998	Rural	female	>=80	Divorced or widowed	Living with family members	0	<2500	No	Current	Never	Current	Moderate	never	Underweight	>=2	No	No	Good	Good
Yes	1998	Urban	female	>=80	Divorced or widowed	Living alone	0	<2500	Yes	Current	Never	Never	Poor	never	Normal weight	0	No	No	Good	Not good
No	1998	Urban	male	>=80	Married	Living with family members	>=1	<2500	Yes	Current	Current	Never	Moderate	never		>=2	No	No	General	Good
No	1998	Rural	male	>=80	Divorced or widowed	Living with family members	>=1	2500-9999	Yes	Current	Current	Never	Good	never	Normal weight		No	No	Good	Good
No	1998	Rural	male	>=80	Married	Living with family members	0	<2500	Yes	Current	Current	Never	Good	never	Normal weight		No	No	Good	Good
No	1998	Rural	male	>=80	Divorced or widowed	Living with family members	>=1	<2500	No	Current	Current	Current	Good	never	Obesity	1	No	No	Good	Good
Yes	1998	Rural	female	>=80	Divorced or widowed	Living with family members	0	<2500	Yes	Current	Never	Never	Poor	never	Underweight	0	Yes	No	General	Not good
No	1998	Rural	female	>=80	Divorced or widowed	Living alone	0	<2500	Yes	Current	Current	Current	Moderate	never	Underweight	1	No	No	Good	Good
No	1998	Urban	male	>=80	Married	Living with family members	>=1	<2500	No	Current	Never	Current	Good	never	Overweight	>=2	No	No	Good	Good
No	1998	Rural	male	>=80	Divorced or widowed	Living with family members	>=1	<2500	Yes	Current	Never	Current	Good	never	Underweight	0	No	No	Good	Good
No	1998	Urban	male	>=80	Divorced or widowed	Living with family members	0	<2500	Yes	Current	Current	Current	Good	never	Underweight	1	No	No	Good	Good
No	1998	Urban	female	>=80	Divorced or widowed	Living with family members	0	<2500	No	Current	Never	Current	Good	never	Underweight	0	No	No	General	Good
No	1998	Rural	male	>=80	Divorced or widowed	Living with family members	>=1	<2500	No	Current	Never	Current	Moderate	never	Normal weight	>=2	No	No	General	Good
No	1998	Urban	male	>=80	Divorced or widowed	Living with family members	>=1	<2500	Yes	Current	Current	Never	Good	never	Normal weight	0	Yes	No	General	Good
No	1998	Urban	male	>=80	Divorced or widowed	Living with family members	>=1	<2500	No	Current	Current	Current	Good	never	Underweight	0	No	No	Good	Good
No	1998	Rural	male	>=80	Married	Living with family members	0	<2500	Yes	Current	Preivous	Current	Good	never	Normal weight	0	No	No	General	Good
No	1998	Rural	male	>=80	Married	Living with family members	>=1	<2500	Yes	Current	Current	Current	Good	never	Normal weight	>=2	No	No	Good	Good
No	1998	Urban	male	>=80	Married	Living with family members	>=1	<2500	No	Current	Current	Never	Good	never	Underweight	>=2	No	No	Good	Good
No	1998	Rural	male	>=80	Divorced or widowed	Living with family members	0	<2500	No	Current	Never	Current	Moderate	never	Normal weight	0	Yes	No	Good	Good
No	1998	Rural	male	>=80	Divorced or widowed	Living with family members	>=1	<2500	Yes	Current	Never	Current	Good	never	Normal weight	0	No	No	Good	Not good
No	1998	Rural	male	>=80	Divorced or widowed	Living with family members	>=1	2500-9999	No	Current	Never	Never	Moderate	never	Normal weight	0	No	No	Good	Not good
No	1998	Rural	male	>=80	Divorced or widowed	Living with family members	0	2500-9999	No	Current	Never	Never	Moderate	never	Underweight	0	No	No	Good	Good
No	1998	Rural	female	>=80	Divorced or widowed	Living with family members	0	>-10000	Yes	Current	Preivous	Never	Good	never	Normal weight	0	No	No	Good	Good
No	1998	Urban	female	>=80	Married	Living with family members	0	2500-9999	Yes	Current	Current	Current	Moderate	never	Overweight	1	Yes	No	Good	Good
Yes	1998	Rural	male	>=80	Married	Living with family members	0	<2500	Yes	Current	Current	Current	Good	never	Normal weight	0	No	No	General	Good
No	1998	Rural	male	>=80	Married	Living with family members	>=1	>-10000	No	Current	Current	Current	Good	never	Overweight	0	Yes	No	Good	Good
No	1998	Urban	male	>=80	Married	Living with family members	>=1	>-10000	No	Current	Never	Current	Moderate	never	Overweight	1	No	No	Good	Good
No	1998	Urban	female	>=80	Divorced or widowed	Living in a institution	0	<2500	No	Current	Never	Never	Moderate	never	Underweight	1	Yes	Yes	Good	Good
No	1998	Rural	male	>=80	Divorced or widowed	Living with family members	>=1	2500-9999	Yes	Current	Current	Current	Moderate	never	Normal weight	0	No	No	Good	Good
No	1998	Rural	male	>=80	Married	Living with family members	>=1	2500-9999	Yes	Current	Current	Never	Good	never	Normal weight	0	No	No	Good	Good
Yes	1998	Urban	male	>=80	Unmarried	Living alone	0	<2500	Yes	Current	Preivous	Never	Poor	never	Underweight	0	No	No	Good	Not good
Yes	1998	Rural	male	>=80	Married	Living with family members	0	<2500	Yes	Current	Current	Current	Good	never	Normal weight	0	No	No	Good	Good
Yes	1998	Rural	female	>=80	Divorced or widowed	Living with family members	0	<2500	Yes	Current	Never	Never	Good	never	Normal weight	0	No	No	Good	Not good
No	1998	Urban	male	>=80	Divorced or widowed	Living with family members	>=1	<2500	No	Current	Current	Preivous	Moderate	never	Underweight	>=2	No	No	Good	Good
No	1998	Rural	female	>=80	Divorced or widowed	Living with family members	0	<2500	No	Current	Never	Never	Good	never	Underweight	>=2	No	No	General	Not good
No	1998	Rural	female	>=80	Divorced or widowed	Living with family members	0	<2500	Yes	Current	Current	Current	Moderate	never	Normal weight	0	No	No	Good	Good
No	1998	Urban	female	>=80	Married	Living with family members	0	<2500	Yes	Current	Never	Current	Good	never	Underweight	1	Yes	No	Good	Good
No	1998	Urban	female	>=80	Divorced or widowed	Living in a institution	0	<2500	No	Current	Never	Current	Moderate	never		1	No	No	Good	Good
No	1998	Urban	female	>=80	Divorced or widowed	Living in a institution	0	<2500	No	Current	Current	Current	Moderate	never		>=2	No	No	Good	Good
No	1998	Rural	male	>=80	Married	Living with family members	>=1	2500-9999	Yes	Current	Never	Current	Good	never	Overweight	1	Yes	No	General	Good
Yes	1998	Rural	male	>=80	Married	Living with family members	0	<2500	Yes	Current	Never	Never	Good	never	Normal weight	0	No	No	General	Not good
Yes	1998	Urban	female	>=80	Divorced or widowed	Living alone	>=1	2500-9999	No	Current	Preivous	Never	Good	never	Underweight	0	No	No	General	Good
No	1998	Urban	male	>=80	Divorced or widowed	Living in a institution	>=1	<2500	Yes	Current	Current	Current	Good	never	Underweight	1	No	No	Good	Not good
No	1998	Urban	male	>=80	Divorced or widowed	Living with family members	>=1	<2500	No	Current	Current	Never	Moderate	never	Normal weight	1	No	No	General	Good
No	1998	Rural	male	>=80	Divorced or widowed	Living with family members	>=1	<2500	Yes	Current	Current	Current	Good	never	Normal weight	>=2	No	No	Good	Good
No	1998	Rural	male	>=80	Divorced or widowed	Living with family members	>=1	<2500	No	Current	Never	Current	Good	never	Normal weight	0	No	No	Good	Good
No	1998	Rural	male	>=80	Divorced or widowed	Living with family members	>=1	<2500	No	Current	Never	Preivous	Good	never	Normal weight	1	No	No	Good	Good
No	1998	Rural	female	>=80	Divorced or widowed	Living with family members	0	<2500	Yes	Current	Current	Never	Moderate	never	Underweight	0	Yes	No	Good	Good
No	1998	Rural	female	>=80	Divorced or widowed	Living with family members	0	<2500	Yes	Current	Never	Never	Moderate	never	Underweight	1	No	No	Good	Not good
No	1998	Rural	male	>=80	Married	Living with family members	0	<2500	Yes	Current	Current	Never	Moderate	never	Normal weight	1	No	No	Good	Not good
No	1998	Rural	male	>=80	Divorced or widowed	Living with family members	>=1	<2500	No	Current	Preivous	Never	Good	never	Normal weight	0	No	No	Good	Good
No	1998	Urban	male	>=80	Married	Living with family members	>=1	<2500	No	Current	Current	Current	Good	never	Normal weight	0	No	No	Good	Good
No	1998	Rural	male	>=80	Divorced or widowed	Living alone	>=1	<2500	No	Current	Never	Never	Moderate	never	Normal weight	1	No	No	Good	Good
Yes	1998	Urban	male	>=80	Married	Living with family members	>=1	<2500	No	Current	Never	Never	Good	never	Underweight	1	No	No	General	Good
No	1998	Rural	male	>=80	Divorced or widowed	Living with family members	0	<2500	Yes	Current	Preivous	Current	Moderate	never	Underweight	>=2	Yes	No	General	Good
Yes	1998	Rural	male	>=80	Married	Living with family members	>=1	<2500	Yes	Current	Never	Never	Poor	never	Underweight	0	No	No	General	Not good
No	1998	Rural	male	>=80	Divorced or widowed	Living with family members	0	<2500	Yes	Current	Preivous	Never	Good	never	Underweight	0	No	No	Good	Good
No	1998	Rural	male	>=80	Married	Living with family members	>=1	<2500	Yes	Current	Preivous	Never	Good	never	Overweight	0	No	No	Good	Good
No	1998	Rural	male	>=80	Married	Living with family members	0	<2500	Yes	Current	Never	Never	Poor	never	Normal weight	0	Yes	Yes	Good	Not good
No	1998	Urban	male	>=80	Divorced or widowed	Living with family members	0	<2500	Yes	Current	Preivous	Preivous	Moderate	never	Normal weight	0	No	No	Good	Not good
No	1998	Rural	male	>=80	Divorced or widowed	Living with family members	0	<2500	Yes	Current	Preivous	Never	Moderate	never		0	Yes	Yes	General	Good
No	1998	Rural	female	>=80	Divorced or widowed	Living with family members	0	<2500	No	Current	Never	Never	Moderate	never	Normal weight	1	No	No	Good	Good
Yes	1998	Rural	female	>=80	Divorced or widowed	Living with family members	0	<2500	Yes	Current	Never	Never	Moderate	never	Underweight	0	No	No	General	Not good
No	1998	Urban	female	>=80	Divorced or widowed	Living with family members	0	<2500	Yes	Current	Current	Never	Good	never	Underweight	0	No	Yes	General	Not good
No	1998	Urban	female	>=80	Married	Living with family members	0	<2500	Yes	Current	Current	Current	Moderate	never	Normal weight	0	No	No	Good	Good
No	1998	Rural	male	>=80	Divorced or widowed	Living with family members	>=1	<2500	Yes	Current	Never	Never	Good	never	Underweight	1	No	No	Good	Not good
No	1998	Rural	female	>=80	Divorced or widowed	Living with family members	0	<2500	Yes	Current	Current	Never	Moderate	never	Underweight	1	No	No	Good	Good
No	1998	Rural	female	>=80	Divorced or widowed	Living alone	0	2500-9999	Yes	Current	Never	Never	Good	never		0	Yes	No	General	Not good
No	1998	Rural	female	>=80	Divorced or widowed	Living alone	>=1	<2500	Yes	Current	Current	Current	Moderate	never	Underweight	1	No	No	Good	Good
Yes	1998	Rural	male	>=80	Divorced or widowed	Living with family members	>=1	<2500	No	Current	Current	Never	Poor	never	Normal weight	0	No	No	General	Good
No	1998	Urban	male	>=80	Divorced or widowed	Living with family members	>=1	<2500	No	Current	Never	Current	Moderate	never	Normal weight	0	No	No	Poor	Good
No	1998	Urban	female	>=80	Divorced or widowed	Living with family members	0	<2500	No	Current	Never	Current	Moderate	never	Underweight	1	No	No	General	Good
No	1998	Rural	male	>=80	Divorced or widowed	Living alone	>=1	<2500	Yes	Current	Current	Never	Good	never	Underweight	0	No	No	Good	Good
No	1998	Rural	female	>=80	Divorced or widowed	Living with family members	0	<2500	No	Current	Current	Never	Moderate	never	Normal weight	0	No	No	Good	Good
No	1998	Rural	male	>=80	Divorced or widowed	Living alone	>=1	<2500	Yes	Current	Current	Never	Poor	never	Underweight	0	No	No	Good	Good
No	1998	Rural	male	>=80	Divorced or widowed	Living with family members	>=1	<2500	No	Current	Current	Never	Good	never	Normal weight	0	No	Yes	General	Not good
No	1998	Rural	male	>=80	Married	Living with family members	0	<2500	Yes	Current	Current	Current	Moderate	never	Overweight	0	No	No	Good	Good
No	1998	Rural	male	>=80	Divorced or widowed	Living with family members	>=1	<2500	No	Current	Preivous	Never	Moderate	never	Normal weight	1	Yes	No	Good	Good
No	1998	Rural	male	>=80	Divorced or widowed	Living with family members	>=1	<2500	Yes	Current	Current	Preivous	Moderate	never	Overweight	0	No	No	Poor	Not good
No	1998	Urban	female	>=80	Divorced or widowed	Living with family members	0	2500-9999	No	Current	Never	Never	Moderate	never	Normal weight	0	No	No	Good	Good
No	1998	Urban	female	>=80	Divorced or widowed	Living alone	0	<2500	Yes	Current	Preivous	Current	Moderate	never	Normal weight	0	Yes	No	Good	Good
No	1998	Rural	male	>=80	Divorced or widowed	Living alone	>=1	<2500	No	Current	Never	Never	Good	never	Normal weight	1	No	No	General	Good
Yes	1998	Urban	male	>=80	Married	Living with family members	0	<2500	Yes	Current	Preivous	Never	Moderate	never	Normal weight	1	No	No	General	Good
No	1998	Rural	male	>=80	Married	Living with family members	0	<2500	Yes	Current	Current	Never	Moderate	never	Normal weight	>=2	No	No	Good	Good
No	1998	Rural	male	>=80	Divorced or widowed	Living in a institution	>=1	<2500	No	Current	Never	Current	Moderate	never		0	No	No	Good	Good
Yes	1998	Rural	male	>=80	Married	Living with family members	>=1	<2500	Yes	Current	Current	Never	Good	never	Normal weight	>=2	No	No	Poor	Not good
Yes	1998	Urban	female	>=80	Divorced or widowed	Living with family members	0	<2500	Yes	Current	Never	Current	Moderate	never	Normal weight	>=2	No	No	Poor	Good
No	1998	Rural	male	>=80	Divorced or widowed	Living with family members	>=1	<2500	Yes	Current	Preivous	Current	Moderate	never	Underweight	>=2	Yes	No	Good	Good
Yes	1998	Rural	female	>=80	Divorced or widowed	Living with family members	>=1	<2500	No	Current	Never	Never	Moderate	sometimes	Normal weight	0	No	No	Good	Good
No	1998	Urban	male	>=80	Married	Living with family members	>=1	2500-9999	Yes	Current	Never	Current	Moderate	sometimes	Normal weight	1	No	No	Good	Good
Yes	1998	Rural	male	>=80	Divorced or widowed	Living alone	0	2500-9999	No	Current	Current	Never	Good	sometimes	Underweight	1	No	No	General	Good
No	1998	Rural	female	>=80	Divorced or widowed	Living with family members	0	<2500	No	Current	Never	Never	Good	sometimes	Normal weight	0	No	No	Good	Good
No	1998	Rural	male	>=80	Divorced or widowed	Living alone	>=1	<2500	Yes	Current	Current	Current	Poor	sometimes	Obesity	1	No	No	Good	Not good
Yes	1998	Rural	male	>=80		Living alone	0	<2500	No	Current	Never	Never	Moderate	sometimes	Underweight	0	No	No	Good	Good
Yes	1998	Urban	female	>=80	Divorced or widowed	Living alone	0	<2500	No	Current	Current	Never	Moderate	sometimes	Overweight	0	Yes	No	Poor	Good
No	1998	Rural	male	>=80	Married	Living with family members	>=1	<2500	Yes	Current	Preivous	Current	Good	sometimes	Normal weight	0	No	No	Good	Good
No	1998	Rural	male	>=80	Divorced or widowed	Living alone	0	<2500	No	Current	Never	Preivous	Moderate	sometimes	Normal weight	0	No	No	Good	Good
No	1998	Rural	male	>=80	Divorced or widowed	Living alone	>=1	<2500	Yes	Current	Current	Never	Good	sometimes	Normal weight	0	No	No	Good	Good
No	1998	Urban	male	>=80	Unmarried	Living alone	>=1	<2500	Yes	Current	Current	Current	Moderate	almost everyday	Normal weight	1	No	No	Good	Good
No	1998	Urban	female	>=80	Divorced or widowed	Living with family members	>=1	<2500	No	Preivous	Never	Preivous	Good	never	Normal weight	1	No	No	Good	Good
No	1998	Urban	male	>=80	Married	Living with family members	>=1	<2500	No	Preivous	Current	Current	Good	never	Overweight	1	No	No	Good	Good
No	1998	Urban	male	>=80	Married	Living with family members	>=1	<2500	Yes	Preivous	Never	Current	Good	never	Obesity	>=2	No	No	General	Good
No	1998	Urban	male	>=80	Divorced or widowed	Living with family members	>=1	<2500	No	Preivous	Preivous	Current	Moderate	never	Normal weight	>=2	Yes	No	Good	Good
No	1998	Rural	male	>=80	Divorced or widowed	Living with family members	0	<2500	No	Preivous	Current	Current	Good	never	Overweight		No	No	General	Good
No	1998	Urban	female	>=80	Divorced or widowed	Living with family members	0	<2500	Yes	Preivous	Never	Never	Moderate	never	Underweight	>=2	Yes	Yes	General	Good
No	1998	Urban	male	>=80	Divorced or widowed	Living in a institution	0	2500-9999	No	Preivous	Preivous	Current	Moderate	never		1	No	No	Good	Good
No	1998	Rural	female	>=80	Divorced or widowed	Living with family members	0	<2500	No	Preivous	Never	Current	Good	never	Underweight	0	Yes	Yes	Good	Good
No	1998	Urban	female	>=80	Divorced or widowed	Living with family members	0	<2500	Yes	Preivous	Never	Preivous	Poor	never	Normal weight	0	Yes	No	General	Good
Yes	1998	Urban	female	>=80	Divorced or widowed	Living with family members	0	<2500	Yes	Preivous	Never	Current	Moderate	never	Underweight	1	Yes	No	Good	Good
No	1998	Urban	female	>=80	Divorced or widowed	Living with family members	0	<2500	Yes	Preivous	Preivous	Never	Poor	never	Normal weight	>=2	Yes	No	General	Good
Yes	1998	Urban	male	>=80	Divorced or widowed	Living with family members	0	<2500	No	Preivous	Never	Preivous	Moderate	never	Underweight	1	Yes	Yes	Poor	Not good
Yes	1998	Urban	male	>=80	Married	Living with family members	>=1	<2500	Yes	Preivous	Preivous	Current	Moderate	never	Obesity	>=2	No	No	Good	Good
No	1998	Urban	male	>=80	Married	Living with family members	0	<2500	Yes	Preivous	Preivous	Current	Poor	never			No	Yes	General	Good
No	1998	Urban	male	>=80	Divorced or widowed	Living in a institution	>=1	<2500	No	Preivous	Never	Current	Moderate	never	Normal weight	>=2	Yes	Yes	General	Good
No	1998	Urban	male	>=80	Divorced or widowed	Living in a institution	0	<2500	No	Preivous	Current	Never	Moderate	never	Underweight	>=2	Yes	No	Good	Good
No	1998	Urban	male	>=80	Divorced or widowed	Living with family members	>=1	<2500	Yes	Preivous	Preivous	Preivous	Good	never	Underweight	0	No	No	Good	Good
No	1998	Urban	female	>=80	Divorced or widowed	Living in a institution	0	<2500	Yes	Preivous	Preivous	Never	Good	never	Normal weight	0	No	No	Good	Good
Yes	1998	Rural	female	>=80	Divorced or widowed	Living with family members	>=1	<2500	Yes	Preivous	Never	Never	Moderate	never	Underweight	0	Yes	Yes	General	Not good
No	1998	Urban	female	>=80	Divorced or widowed	Living with family members	0	<2500	No	Preivous	Never	Never	Good	never	Overweight	>=2	No	No	Good	Good
No	1998	Urban	male	>=80	Divorced or widowed	Living with family members	>=1	<2500	Yes	Preivous	Current	Never	Moderate	never	Underweight	1	No	No	General	Good
No	1998	Rural	female	>=80	Divorced or widowed	Living with family members	0	<2500	No	Preivous	Current	Never	Moderate	never	Normal weight	1	Yes	Yes	Good	Not good
Yes	1998	Rural	male	>=80	Married	Living with family members	>=1	2500-9999	No	Preivous	Preivous	Never	Poor	never	Normal weight	0	No	No	Good	Good
Yes	1998	Urban	female	>=80	Divorced or widowed	Living with family members	0	<2500	No	Preivous	Current	Current	Moderate	never	Underweight	>=2	Yes	No	Poor	Good
Yes	1998	Rural	female	>=80	Divorced or widowed	Living with family members	0	2500-9999	Yes	Preivous	Never	Current	Moderate	never	Underweight	>=2	No	No	Good	Good
Yes	1998	Rural	male	>=80	Married	Living with family members	0	<2500	Yes	Preivous	Preivous	Current	Moderate	never	Normal weight	1	No	No	General	Good
No	1998	Urban	female	>=80	Divorced or widowed	Living with family members	0	<2500	No	Preivous	Current	Never	Good	never		0	Yes	No	General	Not good
No	1998	Rural	male	>=80	Married	Living with family members	0	<2500	Yes	Preivous	Current	Never	Poor	never	Overweight	>=2	No	No	Poor	Good
Yes	1998	Rural	female	>=80	Divorced or widowed	Living alone	0	<2500	Yes	Preivous	Preivous	Never	Moderate	never	Normal weight	1	Yes	No	Good	Not good
No	1998	Urban	male	>=80	Divorced or widowed	Living with family members	>=1	2500-9999	No	Preivous	Current	Preivous	Good	never	Normal weight	>=2	No	No	Good	Good
No	1998	Urban	female	>=80	Married	Living with family members	>=1	<2500	No	Preivous	Preivous	Never	Good	never	Underweight	0	Yes	Yes	Poor	Not good
No	1998	Rural	male	>=80	Divorced or widowed	Living with family members	0	<2500	Yes	Preivous	Current	Never	Moderate	never	Normal weight	0	No	No	Good	Good
Yes	1998	Urban	male	>=80	Married	Living with family members	>=1	<2500	Yes	Preivous	Never	Current	Good	never	Normal weight	1	Yes	No	General	Good
No	1998	Rural	male	>=80	Divorced or widowed	Living with family members	>=1	2500-9999	Yes	Preivous	Current	Current	Moderate	never	Underweight	1	No	Yes	Good	Good
No	1998	Rural	female	>=80	Divorced or widowed	Living with family members	0	<2500	No	Preivous	Never	Current	Moderate	never	Normal weight	0	No	No	Good	Good
No	1998	Urban	male	>=80	Divorced or widowed	Living with family members	>=1	<2500	Yes	Preivous	Never	Never	Moderate	never	Underweight	0	No	No	Good	Good
No	1998	Urban	male	>=80	Married	Living with family members	>=1	<2500	Yes	Preivous	Never	Never	Moderate	never	Normal weight	1	Yes	No	Poor	Not good
No	1998	Urban	female	>=80	Divorced or widowed	Living with family members	0	<2500	Yes	Preivous	Never	Never	Moderate	never	Underweight	>=2	No	No	General	Good
Yes	1998	Rural	male	>=80	Divorced or widowed	Living with family members	>=1	<2500	No	Preivous	Never	Current	Moderate	never	Overweight	>=2	No	No	General	Good
No	1998	Rural	female	>=80	Divorced or widowed	Living with family members	0	<2500	No	Preivous	Never	Never	Poor	never	Underweight	0	No	No	Good	Good
No	1998	Rural	male	>=80	Divorced or widowed	Living with family members	>=1	<2500	No	Preivous	Never	Current	Moderate	never	Normal weight	0	No	No	Good	Good
No	1998	Urban	male	>=80	Divorced or widowed	Living in a institution	>=1	2500-9999	Yes	Preivous	Current	Current	Good	never	Normal weight	1	No	No	Good	Good
Yes	1998	Rural	male	>=80	Married	Living with family members	0	<2500	Yes	Preivous	Never	Current	Poor	never	Normal weight	0	No	No	General	Good
No	1998	Urban	male	>=80	Divorced or widowed	Living with family members	>=1	<2500	Yes	Preivous	Current	Current	Good	never	Underweight	0	No	No	Good	Good
No	1998	Rural	female	>=80	Divorced or widowed	Living with family members	0	<2500	Yes	Preivous	Never	Never	Moderate	never	Normal weight	0	No	No	Good	Not good
No	1998	Rural	male	>=80	Divorced or widowed	Living with family members	>=1	<2500	Yes	Preivous	Current	Never	Good	never	Normal weight	0	No	No	Good	Good
No	1998	Urban	male	>=80	Married	Living with family members	>=1	>-10000	No	Preivous	Never	Current	Moderate	never	Normal weight	0	No	No	Good	Good
Yes	1998	Urban	male	>=80	Divorced or widowed	Living alone	>=1	<2500	Yes	Preivous	Never	Current	Moderate	never	Normal weight	0	No	No	Good	Good
No	1998	Rural	male	>=80	Married	Living with family members	>=1	2500-9999	Yes	Preivous	Preivous	Preivous	Poor	never	Obesity	1	No	No	Good	Good
No	1998	Rural	male	>=80	Married	Living with family members	0	<2500	Yes	Preivous	Never	Never	Moderate	never	Normal weight	0	No	No	Poor	Not good
No	1998	Rural	male	>=80	Divorced or widowed	Living with family members	>=1	<2500	No	Preivous	Current	Current	Good	never	Normal weight	0	No	No	Good	Not good
No	1998	Rural	male	>=80	Married	Living alone	>=1	<2500	Yes	Preivous	Current	Never	Good	never	Underweight	0	Yes	No	Good	Good
No	1998	Urban	male	>=80	Married	Living with family members	>=1	2500-9999	Yes	Preivous	Never	Current	Good	never	Normal weight	0	No	No	Good	Not good
No	1998	Urban	male	>=80	Divorced or widowed	Living with family members	>=1	2500-9999	No	Preivous	Current	Current	Good	never	Normal weight	0	No	No	Good	Good
No	1998	Rural	male	>=80	Divorced or widowed	Living with family members	>=1	<2500	No	Preivous	Preivous	Never	Moderate	never	Normal weight	0	Yes	No	General	Not good
Yes	1998	Rural	female	>=80	Married	Living with family members	0	2500-9999	Yes	Preivous	Never	Current	Moderate	never	Obesity	0	No	No	General	Not good
Yes	1998	Rural	male	>=80	Divorced or widowed	Living with family members	0	<2500	Yes	Preivous	Never	Never	Moderate	never	Normal weight	0	No	Yes	General	Good
No	1998	Urban	male	>=80	Married	Living with family members	>=1	<2500	Yes	Preivous	Preivous	Current	Good	never	Normal weight	>=2	No	No	General	Good
No	1998	Urban	male	>=80	Married	Living with family members	>=1	<2500	Yes	Preivous	Preivous	Current	Moderate	never	Normal weight	1	No	No	Good	Good
No	1998	Urban	female	>=80	Divorced or widowed	Living with family members	>=1	<2500	No	Preivous	Preivous	Current	Good	never	Underweight	0	Yes	No	General	Good
No	1998	Rural	male	>=80	Married	Living with family members	0	<2500	No	Preivous	Never	Never	Moderate	never	Normal weight	1	No	No	General	Good
No	1998	Urban	female	>=80	Divorced or widowed	Living with family members	0	<2500	No	Preivous	Preivous	Never	Moderate	never	Underweight	0	No	No	General	Good
No	1998	Rural	female	>=80	Divorced or widowed	Living with family members	0	<2500	No	Preivous	Preivous	Never	Moderate	never	Normal weight	0	Yes	No	Good	Not good
No	1998	Urban	male	>=80	Divorced or widowed	Living with family members	>=1	<2500	No	Preivous	Current	Current	Good	never	Normal weight	1	Yes	No	Good	Good
No	1998	Rural	male	>=80	Divorced or widowed	Living alone	0	<2500	No	Preivous	Current	Current	Moderate	never	Normal weight	1	No	No	Good	Good
No	1998	Urban	female	>=80	Divorced or widowed	Living alone	0	<2500	Yes	Preivous	Current	Preivous	Moderate	never	Normal weight	0	No	No	Good	Good
No	1998	Urban	male	>=80	Divorced or widowed	Living in a institution	>=1	<2500	No	Preivous	Preivous	Current	Moderate	never		>=2	Yes	No	General	Good
No	1998	Urban	male	>=80	Married	Living with family members	>=1	2500-9999	No	Preivous	Never	Never	Good	never		>=2	No	No	Good	Good
No	1998	Urban	male	>=80	Divorced or widowed	Living with family members	>=1	2500-9999	No	Preivous	Never	Current	Good	never	Normal weight	>=2	No	No	Good	Good
No	1998	Urban	male	>=80	Divorced or widowed	Living with family members	>=1	2500-9999	Yes	Preivous	Preivous	Current	Moderate	never	Normal weight	>=2	Yes	No	Good	Not good
No	1998	Urban	female	>=80	Divorced or widowed	Living with family members	0	>-10000	Yes	Preivous	Never	Never	Poor	sometimes	Normal weight	>=2	No	No	Good	Good
No	1998	Rural	female	>=80	Divorced or widowed	Living with family members	0	<2500	Yes	Preivous	Current	Never	Moderate	sometimes	Underweight	0	No	Yes	Good	Not good
No	1998	Rural	male	>=80	Divorced or widowed	Living with family members	>=1	<2500	Yes	Preivous	Never	Never	Moderate	sometimes	Normal weight	1	No	No	General	Good
No	1998	Rural	female	>=80	Married	Living with family members	0	<2500	Yes	Preivous	Current	Never	Moderate	sometimes	Underweight	>=2	Yes	Yes	Good	Good
No	1998	Urban	female	>=80	Divorced or widowed	Living with family members	>=1	<2500	Yes	Preivous	Never	Current	Moderate	sometimes	Normal weight	>=2	No	No	Good	Not good
No	1998	Urban	male	>=80	Married	Living with family members	0	>-10000	No	Preivous	Current	Preivous	Moderate	sometimes	Overweight	1	No	No	Good	Not good
No	1998	Rural	male	>=80	Married	Living with family members	>=1	<2500	Yes	Preivous	Never	Never	Moderate	sometimes	Underweight	1	No	No	General	Not good
No	1998	Rural	female	>=80	Divorced or widowed	Living with family members	0	<2500	No	Preivous	Current	Never	Good	sometimes	Normal weight	0	No	No	Good	Not good
No	1998	Urban	male	>=80	Married	Living with family members	>=1	2500-9999	Yes	Preivous	Current	Current	Good	sometimes	Normal weight	0	No	No	Good	Good
No	1998	Rural	female	>=80	Divorced or widowed	Living with family members	>=1	<2500	No	Preivous	Never	Current	Good	sometimes	Obesity	0	No	No	Good	Good
No	1998	Rural	female	>=80	Divorced or widowed	Living with family members	0	<2500	Yes	Preivous	Never	Never	Poor	almost everyday	Normal weight	1	No	No	Good	Good
No	1998	Rural	female	>=80	Married	Living with family members	>=1	<2500	No	Preivous	Current	Never	Poor	almost everyday	Obesity	1	No	No	General	Good
No	1998	Rural	male	>=80	Unmarried	Living with family members	>=1	<2500	Yes	Preivous	Current	Current	Moderate	almost everyday	Normal weight	1	No	No	Good	Good
No	1998	Urban	female	>=80	Unmarried	Living in a institution	0	<2500	Yes	Preivous	Never	Current	Poor	almost everyday		0	No	No	Good	Good
No	1998	Urban	male	>=80	Divorced or widowed	Living with family members	>=1	<2500	Yes	Never	Never	Current	Moderate	never	Normal weight	>=2	No	No	Good	Good
No	1998	Rural	female	>=80	Divorced or widowed	Living with family members	0	<2500	No	Never	Never	Never	Moderate	never		0	No	Yes	Good	Good
No	1998	Urban	male	>=80	Divorced or widowed	Living with family members	>=1	<2500	Yes	Never	Never	Never	Good	never	Obesity	1	Yes	No	Good	Good
No	1998	Urban	female	>=80	Divorced or widowed	Living with family members	>=1	2500-9999	No	Never	Never	Current	Good	never	Overweight	>=2	No	No	Good	Good
No	1998	Rural	female	>=80	Married	Living with family members	0	<2500	No	Never	Never	Current	Good	never	Underweight	0	No	No	Good	Good
No	1998	Urban	female	>=80	Divorced or widowed	Living with family members	0	<2500	Yes	Never	Never	Never	Moderate	never	Overweight	1	No	No	Good	Good
No	1998	Urban	female	>=80	Divorced or widowed	Living with family members	>=1	2500-9999	Yes	Never	Never	Never	Moderate	never	Overweight	1	No	No	Good	Good
Yes	1998	Rural	female	>=80	Divorced or widowed	Living alone	0	<2500	Yes	Never	Never	Never	Poor	never	Normal weight	1	No	No	General	Good
No	1998	Rural	female	>=80	Married	Living with family members	0	2500-9999	No	Never	Never	Never	Moderate	never	Normal weight	0	No	No	Good	Good
No	1998	Rural	male	>=80	Divorced or widowed	Living with family members	>=1	<2500	Yes	Never	Never	Current	Moderate	never	Normal weight	0	No	No	Good	Good
No	1998	Urban	female	>=80	Divorced or widowed	Living with family members	0	<2500	Yes	Never	Never	Never	Moderate	never	Underweight	0	No	No	Poor	Not good
No	1998	Urban	female	>=80	Divorced or widowed	Living with family members	0	<2500	No	Never	Current	Never	Good	never	Normal weight	>=2	Yes	No	Good	Good
No	1998	Urban	male	>=80	Married	Living with family members	>=1	2500-9999	Yes	Never	Never	Preivous	Good	never		0	No	No	Good	Good
No	1998	Rural	female	>=80	Divorced or widowed	Living with family members	0	<2500	Yes	Never	Never	Never	Good	never	Overweight	0	No	No	General	Good
Yes	1998	Urban	female	>=80	Married	Living with family members	0	<2500	Yes	Never	Never	Never	Moderate	never	Underweight	0	No	No	Good	Not good
No	1998	Urban	male	>=80	Married	Living with family members	>=1	2500-9999	No	Never	Never	Current	Moderate	never	Overweight	1	No	No	Good	Good
No	1998	Urban	female	>=80	Divorced or widowed	Living with family members	0	<2500	Yes	Never	Never	Never	Moderate	never	Underweight	1	Yes	No	Good	Good
No	1998	Rural	male	>=80	Married	Living with family members	0	<2500	No	Never	Preivous	Never	Moderate	never	Normal weight	>=2	No	No	Good	Good
No	1998	Rural	female	>=80	Divorced or widowed	Living with family members	0	<2500	Yes	Never	Never	Current	Moderate	never	Normal weight	1	Yes	Yes	General	Good
No	1998	Urban	female	>=80	Divorced or widowed	Living in a institution	0	<2500	No	Never	Never	Current	Moderate	never	Normal weight	>=2	No	No	Good	Good
No	1998	Urban	female	>=80	Divorced or widowed	Living in a institution	0	<2500	Yes	Never	Never	Current	Moderate	never	Normal weight	>=2	Yes	No	Good	Good
No	1998	Rural	male	>=80	Divorced or widowed	Living with family members	0	<2500	Yes	Never	Never	Never	Good	never	Normal weight	>=2	Yes	No	Good	Not good
No	1998	Urban	male	>=80	Divorced or widowed	Living with family members	>=1	<2500		Never	Never	Current	Moderate	never	Underweight	0	Yes	No	Good	Good
No	1998	Rural	male	>=80	Divorced or widowed	Living with family members	>=1	<2500	No	Never	Never	Current	Good	never	Underweight	0	Yes	No	General	Good
No	1998	Rural	male	>=80	Divorced or widowed	Living with family members	0	<2500	No	Never	Never	Never	Moderate	never	Normal weight	0	Yes	No	Good	Not good
No	1998	Urban	male	>=80	Divorced or widowed	Living with family members	0	<2500	No	Never	Current	Never	Good	never	Normal weight	1	No	No	Good	Good
Yes	1998	Urban	male	>=80	Married	Living with family members	>=1	<2500	Yes	Never	Never	Never	Moderate	never	Overweight	1	Yes	No	General	Good
Yes	1998	Urban	male	>=80	Married	Living with family members	>=1	2500-9999	No	Never	Never	Never	Moderate	never	Normal weight	0	Yes	No	Poor	Not good
No	1998	Urban	male	>=80	Divorced or widowed	Living with family members	>=1	<2500	No	Never	Never	Never	Moderate	never	Normal weight	1	No	No	Good	Good
Yes	1998	Urban	male	>=80	Divorced or widowed	Living with family members	>=1	<2500	No	Never	Preivous	Preivous	Good	never	Underweight	0	Yes	No	General	Good
No	1998	Urban	female	>=80	Divorced or widowed	Living with family members	0	<2500	No	Never	Never	Current	Good	never	Overweight	1	Yes	No	Good	Good
No	1998	Rural	female	>=80	Divorced or widowed	Living with family members	0	<2500	Yes	Never	Never	Never	Moderate	never	Normal weight	0	Yes	Yes	General	Not good
No	1998	Rural	male	>=80	Divorced or widowed	Living with family members	0	<2500	Yes	Never	Never	Current	Moderate	never	Normal weight	>=2	Yes	Yes	Good	Not good
No	1998	Urban	male	>=80	Divorced or widowed	Living with family members	>=1	<2500	Yes	Never	Current	Current	Good	never	Normal weight	0	Yes	No	General	Good
No	1998	Rural	female	>=80	Divorced or widowed	Living with family members	0	2500-9999	Yes	Never	Never	Never	Good	never	Normal weight	0	Yes	No	Good	Good
No	1998	Rural	male	>=80	Married	Living with family members	>=1	2500-9999	Yes	Never	Current	Current	Good	never	Underweight	0	No	No	Good	Good
No	1998	Rural	female	>=80	Divorced or widowed	Living with family members	0	<2500	No	Never	Never	Never	Moderate	never	Normal weight	0	Yes	Yes	General	Good
Yes	1998	Rural	female	>=80	Divorced or widowed	Living alone	0	<2500	Yes	Never	Never	Never	Moderate	never	Normal weight	0	No	No	General	Not good
No	1998	Urban	female	>=80	Divorced or widowed	Living with family members	0	>-10000	No	Never	Never	Never	Moderate	never	Overweight	>=2	No	No	General	Not good
No	1998	Urban	female	>=80	Divorced or widowed	Living with family members	0	<2500	No	Never	Preivous	Never	Moderate	never	Obesity	0	Yes	No	General	Good
Yes	1998	Urban	male	>=80	Married	Living with family members	>=1	<2500	No	Never	Never	Never	Moderate	never	Normal weight	>=2	No	No	Poor	Good
No	1998	Rural	female	>=80	Divorced or widowed	Living with family members	0	<2500	No	Never	Never	Never	Poor	never	Normal weight	>=2	No	No	General	Not good
No	1998	Urban	female	>=80	Divorced or widowed	Living with family members	0	<2500	No	Never	Never	Preivous	Moderate	never	Underweight	>=2	Yes	Yes	General	Good
No	1998	Urban	female	>=80	Divorced or widowed	Living with family members	0	<2500	No	Never	Never	Never	Good	never	Overweight	0	Yes	No	General	Good
No	1998	Urban	female	>=80	Divorced or widowed	Living with family members	0	2500-9999	Yes	Never	Never	Never	Good	never	Normal weight	0	No	Yes	Good	Not good
No	1998	Urban	female	>=80	Divorced or widowed	Living with family members	0	<2500	No	Never	Never	Never	Poor	never	Underweight	1	No	No	Good	Good
No	1998	Urban	female	>=80	Divorced or widowed	Living with family members	0	<2500	Yes	Never	Never	Preivous	Moderate	never		0	Yes	No	Good	Good
No	1998	Rural	female	>=80	Divorced or widowed	Living with family members	0	<2500	No	Never	Never	Never	Moderate	never	Underweight	0	No	Yes	Good	Not good
No	1998	Rural	female	>=80	Divorced or widowed	Living with family members		<2500	Yes	Never	Current	Never	Moderate	never	Normal weight	0	Yes	No	General	Not good
No	1998	Rural	female	>=80	Divorced or widowed	Living with family members	>=1	<2500	Yes	Never	Never	Preivous	Moderate	never	Underweight	1	Yes	No	Poor	Good
No	1998	Rural	male	>=80	Divorced or widowed	Living with family members	>=1	<2500	No	Never	Preivous	Never	Good	never	Normal weight	0	Yes	No	General	Good
No	1998	Rural	female	>=80	Divorced or widowed	Living with family members	0	2500-9999	Yes	Never	Never	Never	Moderate	never	Normal weight	1	No	Yes	General	Not good
No	1998	Rural	female	>=80	Divorced or widowed	Living with family members	0	<2500	Yes	Never	Never	Current	Moderate	never	Underweight	1	Yes	No	Good	Not good
No	1998	Rural	female	>=80	Divorced or widowed	Living with family members	0	2500-9999	No	Never	Current	Never	Moderate	never	Normal weight	0	No	No	Good	Not good
No	1998	Rural	male	>=80	Divorced or widowed	Living with family members	>=1	2500-9999	Yes	Never	Never	Current	Moderate	never	Underweight	1	No	No	Good	Good
No	1998	Rural	male	>=80	Divorced or widowed	Living with family members	>=1	<2500	No	Never	Current	Current	Good	never	Underweight	1	No	No	Good	Good
Yes	1998	Rural	male	>=80	Married	Living with family members	>=1	2500-9999	No	Never	Current	Never	Good	never	Overweight	1	No	No	Good	Good
No	1998	Rural	female	>=80	Divorced or widowed	Living with family members	0	<2500	Yes	Never	Never	Never	Moderate	never	Underweight	0	Yes	No	Good	Not good
No	1998	Urban	female	>=80	Divorced or widowed	Living with family members	0	<2500	No	Never	Never	Preivous	Moderate	never	Normal weight	0	Yes	No	Good	Good
No	1998	Rural	female	>=80	Divorced or widowed	Living with family members	0	<2500	No	Never	Never	Never	Good	never	Underweight	0	Yes	No	Good	Good
No	1998	Urban	female	>=80	Divorced or widowed	Living with family members	0	2500-9999	No	Never	Never	Never	Moderate	never	Underweight	0	Yes	No	Good	Good
No	1998	Rural	female	>=80	Divorced or widowed	Living with family members	0	<2500	Yes	Never	Never	Never	Moderate	never	Normal weight	0	No	No	Good	Good
No	1998	Rural	male	>=80	Married	Living with family members	0	<2500	No	Never	Never	Never	Good	never	Underweight	0	No	No	General	Good
No	1998	Urban	female	>=80	Divorced or widowed	Living with family members	0	<2500	Yes	Never	Never	Never	Moderate	never	Normal weight	0	Yes	No	Good	Good
No	1998	Rural	female	>=80	Divorced or widowed	Living with family members	>=1	<2500	No	Never	Never	Current	Moderate	never	Normal weight	1	No	No	Good	Good
No	1998	Rural	female	>=80	Divorced or widowed	Living with family members	0	<2500	No	Never	Never	Never	Poor	never	Normal weight	0	Yes	Yes	Good	Good
No	1998	Urban	male	>=80	Married	Living with family members	>=1	2500-9999	Yes	Never	Never	Current	Poor	never	Overweight	>=2	No	No	Good	Good
No	1998	Urban	male	>=80	Married	Living with family members	>=1	<2500	Yes	Never	Never	Preivous	Moderate	never		>=2	Yes	Yes	General	Not good
No	1998	Urban	male	>=80	Married	Living with family members	>=1	>-10000	Yes	Never	Never	Never	Moderate	never	Normal weight	1	No	No	Good	Good
No	1998	Urban	female	>=80	Divorced or widowed	Living with family members	0	2500-9999	No	Never	Never	Preivous	Poor	never	Overweight	0	No	No	Good	Good
No	1998	Rural	female	>=80	Divorced or widowed	Living with family members	0	<2500	Yes	Never	Never	Never	Good	never	Normal weight	0	Yes	Yes	General	Not good
No	1998	Rural	female	>=80	Divorced or widowed	Living with family members	0	<2500	Yes	Never	Preivous	Current	Moderate	never	Underweight	1	No	No	General	Good
Yes	1998	Rural	female	>=80	Divorced or widowed	Living with family members	0	2500-9999	Yes	Never	Current	Current	Good	never	Normal weight	>=2	No	No	Good	Good
No	1998	Rural	female	>=80	Divorced or widowed	Living with family members	0	<2500	Yes	Never	Never	Never	Good	never	Underweight	0	Yes	No	Good	Good
No	1998	Rural	female	>=80	Divorced or widowed	Living with family members	0	<2500	Yes	Never	Never	Never	Good	never	Underweight	0	No	Yes	Good	Good
No	1998	Rural	female	>=80	Divorced or widowed	Living with family members	0	<2500	No	Never	Current	Preivous	Good	never	Normal weight	1	Yes	No	General	Good
No	1998	Rural	female	>=80	Divorced or widowed	Living with family members	>=1	2500-9999	No	Never	Never	Never	Moderate	never	Underweight	>=2	Yes	No	General	Good
No	1998	Urban	male	>=80	Divorced or widowed	Living with family members	0	<2500	No	Never	Never	Never	Moderate	never	Normal weight	0	No	No	General	Good
Yes	1998	Rural	female	>=80	Divorced or widowed	Living with family members	0	<2500	Yes	Never	Never	Never	Poor	never	Underweight	>=2	No	No	Good	Not good
No	1998	Rural	female	>=80	Divorced or widowed	Living alone	0	<2500	Yes	Never	Current	Never	Poor	never	Underweight	>=2	No	No	General	Not good
No	1998	Rural	female	>=80	Divorced or widowed	Living with family members	0	<2500	Yes	Never	Never	Never	Moderate	never	Underweight	1	No	No	Good	Not good
No	1998	Rural	female	>=80	Divorced or widowed	Living with family members	0	<2500	No	Never	Never	Never	Good	never	Underweight	1	Yes	No	General	Not good
No	1998	Urban	female	>=80	Divorced or widowed	Living with family members	0	2500-9999	Yes	Never	Never	Current	Good	never	Normal weight	>=2	Yes	No	Poor	Good
Yes	1998	Rural	female	>=80	Divorced or widowed	Living alone	0	>-10000	Yes	Never	Never	Never	Moderate	never	Normal weight	0	No	No	General	Not good
No	1998	Urban	female	>=80	Divorced or widowed	Living with family members	>=1	<2500	No	Never	Never	Current	Poor	never	Overweight	0	No	No	Good	Good
No	1998	Rural	female	>=80	Divorced or widowed	Living with family members	0	<2500	Yes	Never	Preivous	Current	Good	never		1	Yes	No	Good	Good
No	1998	Rural	female	>=80	Divorced or widowed	Living with family members	0	<2500	Yes	Never	Never	Current	Good	never	Underweight	0	No	No	Good	Not good
No	1998	Rural	male	>=80	Married	Living with family members	0	<2500	No	Never	Current	Never	Moderate	never	Normal weight	0	No	No	Good	Good
Yes	1998	Rural	female	>=80	Divorced or widowed	Living with family members	0	<2500	Yes	Never	Never	Never	Moderate	never	Underweight	1	Yes	Yes	Poor	Not good
No	1998	Rural	female	>=80	Divorced or widowed	Living with family members	>=1	2500-9999	No	Never	Never	Never	Moderate	never	Normal weight	0	Yes	No	Good	Good
No	1998	Urban	female	>=80	Divorced or widowed	Living with family members	0	<2500	Yes	Never	Current	Current	Moderate	never	Normal weight	1	No	No	Good	Good
No	1998	Urban	male	>=80	Married	Living with family members	>=1	<2500	Yes	Never	Current	Current	Good	never	Normal weight	0	No	No	Good	Good
No	1998	Rural	female	>=80	Divorced or widowed	Living with family members	0	<2500	Yes	Never	Never	Never	Moderate	never	Underweight	0	Yes	Yes	Good	Good
No	1998	Rural	female	>=80	Divorced or widowed	Living with family members	0	<2500	Yes	Never	Current	Never	Moderate	never	Normal weight	0	No	No	Good	Not good
No	1998	Urban	female	>=80	Divorced or widowed	Living with family members	0	<2500	Yes	Never	Never	Preivous	Good	never	Normal weight	0	No	No	General	Good
No	1998	Rural	female	>=80	Divorced or widowed	Living with family members	0	<2500	Yes	Never	Preivous	Never	Moderate	never	Underweight	1	Yes	Yes	Good	Not good
Yes	1998	Rural	male	>=80	Divorced or widowed	Living with family members	0	<2500	Yes	Never	Never	Never	Good	never	Normal weight	1	No	No	General	Not good
No	1998	Rural	female	>=80	Divorced or widowed	Living with family members	0	<2500	Yes	Never	Never	Never	Moderate	never	Underweight	0	Yes	Yes	Good	Good
No	1998	Rural	male	>=80	Divorced or widowed	Living with family members	0	<2500	Yes	Never	Preivous	Never	Good	never		1	Yes	No	Good	Good
No	1998	Rural	male	>=80	Married	Living with family members	0	<2500	No	Never	Preivous	Never	Good	never	Normal weight	0	No	No	Good	Good
No	1998	Urban	female	>=80	Divorced or widowed	Living with family members	0	<2500	Yes	Never	Never	Never	Moderate	never	Normal weight	>=2	Yes	No	Good	Good
Yes	1998	Urban	female	>=80	Divorced or widowed	Living with family members	>=1	<2500	No	Never	Never	Current	Moderate	never		0	No	No	General	Good
No	1998	Rural	female	>=80	Divorced or widowed	Living with family members	0	<2500	No	Never	Never	Never	Good	never	Normal weight	0	Yes	Yes	General	Not good
No	1998	Urban	female	>=80	Divorced or widowed	Living with family members	0	<2500	Yes	Never	Preivous	Never	Moderate	never	Normal weight	1	Yes	Yes	Good	Good
Yes	1998	Urban	female	>=80	Divorced or widowed	Living in a institution	0	<2500	Yes	Never	Never	Current	Moderate	never	Underweight	0	No	No	General	Not good
No	1998	Rural	male	>=80	Divorced or widowed	Living with family members	0	<2500	Yes	Never	Current	Preivous	Moderate	never	Normal weight	1	No	Yes	Good	Not good
Yes	1998	Rural	female	>=80	Divorced or widowed	Living with family members	0	<2500	Yes	Never	Never	Never	Moderate	never	Underweight	0	No	No	Poor	Not good
Yes	1998	Rural	female	>=80	Divorced or widowed	Living alone	0	<2500	Yes	Never	Never	Never	Poor	never	Underweight	1	No	No	General	Good
No	1998	Rural	male	>=80	Married	Living with family members	>=1	<2500	Yes	Never	Never	Never	Moderate	never	Normal weight	0	Yes	No	General	Not good
No	1998	Urban	male	>=80	Divorced or widowed	Living with family members	>=1	<2500	Yes	Never	Preivous	Current	Moderate	never	Normal weight	>=2	No	No	Good	Good
No	1998	Urban	male	>=80	Married	Living with family members	>=1	<2500	No	Never	Current	Current	Good	never	Normal weight	1	No	No	General	Good
No	1998	Urban	male	>=80	Married	Living with family members	>=1	<2500	Yes	Never	Never	Never	Moderate	never	Normal weight	1	Yes	No	General	Good
No	1998	Urban	female	>=80	Divorced or widowed	Living in a institution	>=1	<2500	Yes	Never	Preivous	Current	Moderate	never	Overweight	>=2	No	No	General	Good
No	1998	Rural	female	>=80	Divorced or widowed	Living with family members	0	<2500	Yes	Never	Current	Never	Moderate	never	Underweight	0	No	No	Good	Good
No	1998	Urban	female	>=80	Divorced or widowed	Living with family members	0	<2500	Yes	Never	Current	Never	Good	never	Underweight	0	No	No	General	Good
No	1998	Urban	female	>=80	Divorced or widowed	Living with family members	0	<2500	Yes	Never	Never	Preivous	Good	never		1	No	Yes	General	Good
No	1998	Urban	female	>=80	Divorced or widowed	Living in a institution	0	<2500	Yes	Never	Never	Current	Good	never		1	No	No	General	Good
No	1998	Urban	male	>=80	Divorced or widowed	Living in a institution	>=1	<2500	No	Never	Preivous	Current	Moderate	never		>=2	No	No	Good	Good
No	1998	Urban	female	>=80	Divorced or widowed	Living in a institution	0	<2500	Yes	Never	Never	Never	Good	never		1	Yes	No	Good	Good
No	1998	Rural	female	>=80	Divorced or widowed	Living with family members	0	<2500	Yes	Never	Preivous	Current	Moderate	never	Overweight	1	Yes	Yes	General	Good
Yes	1998	Rural	female	>=80	Divorced or widowed	Living alone	0	<2500	No	Never	Never	Never	Poor	never	Underweight	0	No	No	General	Not good
No	1998	Rural	female	>=80	Divorced or widowed	Living with family members	0	<2500	No	Never	Never	Never	Good	never	Underweight	1	No	No	Good	Good
Yes	1998	Rural	female	>=80	Divorced or widowed	Living with family members	0	<2500	Yes	Never	Never	Never	Moderate	never	Normal weight	1	No	No	General	Not good
Yes	1998	Rural	female	>=80	Divorced or widowed	Living alone	>=1	<2500	No	Never	Never	Never	Moderate	never	Underweight	>=2	Yes	No	General	Not good
Yes	1998	Rural	female	>=80	Divorced or widowed	Living with family members	0	<2500	No	Never	Never	Never	Moderate	never		1	Yes	Yes	General	Not good
No	1998	Urban	female	>=80	Divorced or widowed	Living with family members	0	>-10000	Yes	Never	Never	Never	Moderate	never	Normal weight	0	No	Yes	General	Good
Yes	1998	Urban	female	>=80	Divorced or widowed	Living with family members	0	<2500	No	Never	Current	Current	Good	never	Normal weight	0	No	Yes	General	Not good
No	1998	Urban	female	>=80	Divorced or widowed	Living with family members	0	<2500	No	Never	Never	Never	Moderate	never	Underweight	0	No	No	Good	Good
Yes	1998	Rural	female	>=80	Divorced or widowed	Living with family members	0	<2500	Yes	Never	Current	Never	Moderate	never	Underweight	0	No	Yes	General	Good
No	1998	Rural	male	>=80	Married	Living with family members	>=1	<2500	Yes	Never	Never	Current	Good	never	Underweight	0	No	No	Good	Not good
No	1998	Urban	female	>=80	Married	Living with family members	0	<2500	Yes	Never	Never	Never	Moderate	never	Underweight	0	No	No	Good	Good
No	1998	Rural	female	>=80	Divorced or widowed	Living alone	>=1	<2500	No	Never	Never	Never	Good	never	Underweight	0	No	No	Good	Good
Yes	1998	Rural	male	>=80	Married	Living with family members	>=1	<2500	No	Never	Current	Current	Moderate	never	Normal weight	0	No	No	Good	Good
No	1998	Rural	male	>=80	Divorced or widowed	Living with family members	0	<2500	No	Never	Never	Never	Moderate	never	Underweight	0	No	No	Good	Good
No	1998	Urban	female	>=80	Married	Living in a institution	0	<2500	No	Never	Never	Current	Good	never	Underweight	1	No	No	General	Not good
No	1998	Rural	female	>=80	Divorced or widowed	Living alone	0	2500-9999	Yes	Never	Never	Never	Good	never	Normal weight	0	Yes	No	Good	Good
No	1998	Urban	male	>=80	Divorced or widowed	Living with family members	>=1	<2500	Yes	Never	Never	Current	Moderate	never	Underweight	>=2	No	No	Good	Good
No	1998	Urban	male	>=80	Married	Living with family members	>=1	<2500	No	Never	Current	Current	Good	never	Normal weight	0	Yes	No	Good	Good
No	1998	Rural	female	>=80	Divorced or widowed	Living alone	0	<2500	Yes	Never	Current	Current	Moderate	never	Underweight	1	No	No	General	Good
No	1998	Rural	female	>=80	Divorced or widowed	Living with family members	0	<2500	No	Never	Never	Preivous	Moderate	never	Underweight	1	Yes	Yes	Good	Good
No	1998	Rural	female	>=80	Divorced or widowed	Living with family members	0	<2500	No	Never	Preivous	Current	Poor	never	Normal weight	1	No	No	Good	Good
No	1998	Rural	female	>=80	Divorced or widowed	Living alone	0	<2500	Yes	Never	Never	Never	Moderate	never	Overweight	>=2	No	No	Good	Good
No	1998	Urban	male	>=80	Divorced or widowed	Living with family members	0	<2500	Yes	Never	Never	Preivous	Good	never	Underweight	1	Yes	No	Good	Good
No	1998	Rural	female	>=80	Divorced or widowed	Living with family members	0	2500-9999	No	Never	Never	Never	Moderate	never	Normal weight	0	Yes	No	Good	Good
No	1998	Urban	female	>=80	Divorced or widowed	Living with family members	0	<2500	No	Never	Never	Never	Good	never	Underweight	0	Yes	No	General	Good
No	1998	Urban	female	>=80	Divorced or widowed	Living with family members	0	<2500	Yes	Never	Never	Never	Moderate	never	Normal weight	0	Yes	Yes	Good	Not good
No	1998	Rural	female	>=80	Divorced or widowed	Living with family members	0	<2500	Yes	Never	Never	Never	Poor	never	Normal weight	0	No	No	General	Good
No	1998	Rural	female	>=80	Divorced or widowed	Living with family members	0	<2500	Yes	Never	Never	Never	Moderate	never	Normal weight	1	No	No	Good	Good
No	1998	Rural	female	>=80	Divorced or widowed	Living with family members	0	<2500	Yes	Never	Current	Never	Good	never	Normal weight	>=2	No	No	Good	Good
Yes	1998	Rural	male	>=80	Divorced or widowed	Living with family members	0	<2500	Yes	Never	Never	Never	Good	never	Normal weight	0	No	No	General	Not good
No	1998	Rural	male	>=80	Divorced or widowed	Living with family members	0	<2500	Yes	Never	Never	Current	Poor	never	Underweight	1	No	No	Good	Good
No	1998	Urban	male	>=80	Divorced or widowed	Living with family members	>=1	2500-9999	No	Never	Never	Current	Good	never	Normal weight	0	Yes	No	Good	Good
Yes	1998	Rural	male	>=80	Divorced or widowed	Living with family members	0	<2500	Yes	Never	Never	Never	Good	never	Normal weight	0	No	No	Good	Good
No	1998	Urban	female	>=80	Divorced or widowed	Living with family members	0	<2500	No	Never	Never	Never	Moderate	never		0	Yes	Yes	Good	Good
No	1998	Urban	female	>=80	Divorced or widowed	Living alone	0	<2500	No	Never	Current	Never	Good	never		0	No	No	Good	Good
No	1998	Rural	female	>=80	Married	Living with family members	>=1	<2500	Yes	Never	Never	Never	Moderate	never	Underweight	0	No	No	Good	Good
No	1998	Rural	female	>=80	Divorced or widowed	Living with family members	0	2500-9999	No	Never	Never	Never	Moderate	never	Normal weight	1	No	No	Good	Good
No	1998	Rural	female	>=80	Divorced or widowed	Living with family members	0	<2500	No	Never	Never	Never	Moderate	never	Underweight	1	No	Yes	Good	Good
No	1998	Rural	male	>=80	Divorced or widowed	Living with family members	0	<2500	Yes	Never	Current	Current	Moderate	never	Underweight	0	No	No	Good	Good
No	1998	Rural	male	>=80	Divorced or widowed	Living with family members	>=1	<2500	Yes	Never	Current	Current	Good	never	Normal weight	0	No	No	Good	Good
No	1998	Urban	female	>=80	Divorced or widowed	Living with family members	0	<2500	No	Never	Never	Never	Poor	never		>=2	Yes	Yes	Good	Good
Yes	1998	Urban	female	>=80	Divorced or widowed	Living with family members	0	<2500	Yes	Never	Never	Never	Moderate	never	Normal weight	0	Yes	Yes	Good	Good
No	1998	Urban	female	>=80	Divorced or widowed	Living with family members	0	<2500	Yes	Never	Never	Never	Good	never	Overweight	0	No	Yes	Good	Not good
No	1998	Rural	female	>=80	Divorced or widowed	Living with family members	0	<2500	Yes	Never	Never	Never	Good	never	Underweight	>=2	Yes	No	Good	Not good
No	1998	Rural	male	>=80	Married	Living with family members	>=1	<2500	No	Never	Never	Current	Good	never	Overweight	0	No	No	Good	Good
No	1998	Rural	male	>=80	Divorced or widowed	Living with family members	0	<2500	Yes	Never	Never	Current	Good	never	Overweight	1	No	No	Good	Good
No	1998	Urban	female	>=80	Divorced or widowed	Living alone	>=1	2500-9999	Yes	Never	Never	Current	Moderate	never	Underweight	0	No	No	Good	Good
No	1998	Rural	female	>=80	Divorced or widowed	Living with family members	0	<2500	Yes	Never	Never	Current	Moderate	never	Underweight	1	Yes	No	Good	Good
Yes	1998	Rural	female	>=80	Divorced or widowed	Living alone	0	<2500	Yes	Never	Never	Current	Poor	never	Underweight	0	No	No	General	Not good
No	1998	Urban	female	>=80	Divorced or widowed	Living with family members	0	<2500	Yes	Never	Never	Never	Moderate	never	Normal weight	0	Yes	No	Good	Good
No	1998	Rural	female	>=80	Divorced or widowed	Living with family members	0	<2500	Yes	Never	Preivous	Current	Moderate	never	Underweight	0	No	No	Good	Good
Yes	1998	Rural	female	>=80	Divorced or widowed	Living with family members	0	<2500	Yes	Never	Never	Current	Poor	never	Normal weight	0	No	Yes	General	Not good
No	1998	Rural	female	>=80	Married	Living with family members	>=1	<2500	Yes	Never	Never	Never	Moderate	never	Normal weight	0	No	No	Good	Good
No	1998	Urban	female	>=80	Divorced or widowed	Living alone	0	<2500	Yes	Never	Never	Never	Poor	never	Overweight	1	No	No	Good	Good
No	1998	Rural	female	>=80	Divorced or widowed	Living with family members	0	<2500	No	Never	Never	Never	Moderate	never	Normal weight	1	Yes	No	General	Good
No	1998	Rural	female	>=80	Divorced or widowed	Living with family members	0	<2500	Yes	Never	Current	Current	Moderate	never	Overweight	0	Yes	No	Good	Good
No	1998	Rural	male	>=80	Married	Living with family members	0	<2500	Yes	Never	Current	Current	Good	never	Normal weight	0	Yes	No	Good	Good
No	1998	Rural	female	>=80	Married	Living with family members	0	<2500	Yes	Never	Never	Preivous	Moderate	never	Normal weight	0	No	No	Good	Good
No	1998	Urban	female	>=80	Divorced or widowed	Living with family members	0	<2500	Yes	Never	Never	Current	Moderate	never	Normal weight	>=2	Yes	No	Good	Good
No	1998	Urban	female	>=80	Divorced or widowed	Living with family members	0	<2500	No	Never	Never	Current	Moderate	never	Normal weight	1	Yes	No	Good	Good
Yes	1998	Urban	female	>=80	Divorced or widowed	Living with family members	0	<2500	Yes	Never	Never	Never	Moderate	never	Underweight	1	No	No	General	Not good
No	1998	Urban	female	>=80	Divorced or widowed	Living in a institution	0	<2500	No	Never	Never	Never	Moderate	never	Normal weight	1	No	No	Good	Good
No	1998	Urban	female	>=80	Divorced or widowed	Living with family members		<2500	No	Never	Never	Never	Moderate	never	Underweight	0	Yes	No	Good	Good
No	1998	Urban	female	>=80	Divorced or widowed	Living with family members	0	<2500	Yes	Never	Never	Current	Moderate	never	Underweight	0	Yes	Yes	Good	Good
Yes	1998	Urban	female	>=80	Divorced or widowed	Living with family members	0	<2500	No	Never	Never	Current	Good	never	Underweight	0	Yes	Yes	Good	Good
No	1998	Urban	female	>=80	Divorced or widowed	Living with family members	0	<2500	No	Never	Never	Never	Moderate	never	Underweight	0	No	No	General	Good
No	1998	Rural	male	>=80	Divorced or widowed	Living with family members	0	<2500	Yes	Never	Never	Never	Poor	never	Underweight	0	No	No	Good	Good
No	1998	Rural	female	>=80	Divorced or widowed	Living with family members	0	<2500	Yes	Never	Preivous	Never	Moderate	never	Underweight	1	No	No	General	Not good
Yes	1998	Rural	female	>=80	Divorced or widowed	Living with family members	0	2500-9999	No	Never	Current	Never	Poor	never	Underweight	0	No	Yes	Good	Good
No	1998	Urban	female	>=80	Divorced or widowed	Living alone	0	<2500	Yes	Never	Never	Never	Moderate	never		1	No	No	General	Not good
No	1998	Rural	female	>=80	Divorced or widowed	Living with family members	0	2500-9999	Yes	Never	Never	Never	Moderate	never	Normal weight	1	No	No	Good	Good
No	1998	Rural	female	>=80	Divorced or widowed	Living with family members	0	<2500	Yes	Never	Current	Never	Poor	never	Underweight	0	No	No	Good	Good
No	1998	Rural	female	>=80	Divorced or widowed	Living in a institution	0	<2500	No	Never	Never	Preivous	Good	never	Underweight	0	No	No	Good	Good
No	1998	Rural	female	>=80	Divorced or widowed	Living with family members	0	<2500	Yes	Never	Never	Never	Poor	never		0	Yes	No	General	Good
No	1998	Urban	female	>=80	Divorced or widowed	Living with family members	0	<2500	No	Never	Current	Never	Good	never	Underweight	1	Yes	Yes	Good	Good
No	1998	Rural	female	>=80	Divorced or widowed	Living alone	0	<2500	No	Never	Never	Current	Good	never	Underweight	0	No	No	Good	Good
Yes	1998	Urban	female	>=80	Divorced or widowed	Living with family members	0	<2500	No	Never	Never	Never	Moderate	never	Underweight	0	No	Yes	Good	Good
Yes	1998	Rural	female	>=80	Divorced or widowed	Living with family members	0	<2500	No	Never	Never	Current	Good	never	Underweight	>=2	No	No	Good	Not good
No	1998	Rural	female	>=80	Divorced or widowed	Living with family members	0	<2500	No	Never	Never	Preivous	Moderate	never		1	Yes	Yes	General	Not good
No	1998	Urban	female	>=80	Divorced or widowed	Living with family members	0	2500-9999	No	Never	Preivous	Never	Good	never		1	Yes	No	Good	Not good
No	1998	Urban	female	>=80	Divorced or widowed	Living with family members	0	<2500	No	Never	Never	Never	Moderate	never	Underweight	1	Yes	No	General	Not good
No	1998	Rural	female	>=80	Divorced or widowed	Living with family members	0	<2500	No	Never	Never	Never	Good	never	Normal weight	1	Yes	Yes	General	Good
No	1998	Rural	female	>=80	Divorced or widowed	Living with family members	0	2500-9999	No	Never	Preivous	Preivous	Moderate	never	Underweight	1	Yes	No	Good	Good
Yes	1998	Urban	female	>=80	Divorced or widowed	Living in a institution	0	<2500	No	Never	Never	Never	Poor	never	Normal weight	0	Yes	No	General	Not good
No	1998	Rural	female	>=80	Divorced or widowed	Living alone	>=1	<2500	No	Never	Current	Current	Moderate	never	Obesity	>=2	No	No	General	Good
No	1998	Rural	female	>=80	Divorced or widowed	Living with family members	0	<2500	Yes	Never	Never	Current	Moderate	never	Underweight	1	No	Yes	General	Not good
No	1998	Urban	female	>=80	Divorced or widowed	Living with family members	0	<2500	No	Never	Never	Preivous	Moderate	never	Overweight	1	No	No	Good	Good
No	1998	Urban	female	>=80	Divorced or widowed	Living with family members	>=1	<2500	No	Never	Never	Never	Poor	never	Underweight	0	No	No	Good	Good
No	1998	Rural	female	>=80	Divorced or widowed	Living alone	0	<2500	Yes	Never	Never	Never	Poor	never	Overweight	1	No	No	General	Not good
Yes	1998	Urban	female	>=80	Divorced or widowed	Living with family members	0	<2500		Never	Never	Never	Moderate	never		0	Yes	Yes	General	Not good
No	1998	Urban	male	>=80	Divorced or widowed	Living with family members	>=1	>-10000	Yes	Never	Never	Current	Good	never	Normal weight	>=2	No	No	Poor	Good
No	1998	Urban	male	>=80	Divorced or widowed	Living with family members	>=1	<2500	No	Never	Never	Never	Poor	never	Normal weight	0	Yes	Yes	Good	Not good
No	1998	Rural	female	>=80	Divorced or widowed	Living with family members	0	<2500	No	Never	Current	Never	Good	never	Normal weight	0	Yes	Yes	General	Not good
No	1998	Rural	male	>=80	Divorced or widowed	Living with family members	>=1	<2500	Yes	Never	Never	Never	Good	never	Normal weight	0	No	No	Good	Good
No	1998	Rural	female	>=80	Divorced or widowed	Living with family members	>=1	<2500	Yes	Never	Preivous	Current	Poor	never	Normal weight	0	No	No	General	Good
No	1998	Rural	female	>=80	Divorced or widowed	Living with family members	0	<2500	Yes	Never	Preivous	Never	Moderate	never	Normal weight	1	No	No	General	Not good
Yes	1998	Rural	female	>=80	Divorced or widowed	Living with family members	0	<2500	Yes	Never	Current	Never	Good	never	Underweight	0	No	No	General	Not good
No	1998	Rural	female	>=80	Divorced or widowed	Living with family members	0	<2500	No	Never	Never	Never	Moderate	never	Underweight	0	No	Yes	Poor	Not good
No	1998	Rural	female	>=80	Married	Living with family members	0	<2500	No	Never	Never	Preivous	Moderate	never	Normal weight	0	Yes	No	Good	Not good
No	1998	Rural	female	>=80	Divorced or widowed	Living with family members	0	<2500	Yes	Never	Never	Preivous	Moderate	never	Normal weight	1	No	Yes	Good	Not good
Yes	1998	Rural	female	>=80	Divorced or widowed	Living alone	0	<2500	No	Never	Never	Never	Moderate	never	Normal weight	0	Yes	No	General	Not good
No	1998	Rural	female	>=80	Divorced or widowed	Living with family members	0	<2500	No	Never	Never	Never	Moderate	never	Underweight	>=2	Yes	Yes	Poor	Not good
No	1998	Rural	female	>=80	Divorced or widowed	Living alone	0	<2500	No	Never	Never	Never	Moderate	never	Underweight	0	No	No	Poor	Not good
No	1998	Urban	female	>=80	Divorced or widowed	Living with family members	0	<2500	Yes	Never	Preivous	Current	Good	never	Underweight	1	No	No	General	Good
No	1998	Rural	female	>=80	Divorced or widowed	Living with family members	0	<2500	Yes	Never	Never	Never	Good	never	Normal weight	1	Yes	No	Good	Not good
No	1998	Rural	female	>=80	Divorced or widowed	Living with family members	0	<2500	Yes	Never	Preivous	Preivous	Moderate	never	Underweight	0	No	No	Good	Good
Yes	1998	Rural	male	>=80	Divorced or widowed	Living with family members	>=1	2500-9999	Yes	Never	Current	Current	Moderate	never	Normal weight	1	No	No	Poor	Good
No	1998	Rural	female	>=80	Divorced or widowed	Living with family members	0	<2500	No	Never	Never	Never	Poor	never	Underweight	0	No	Yes	General	Not good
No	1998	Rural	female	>=80	Married	Living with family members	>=1	<2500	Yes	Never	Never	Never	Moderate	never	Underweight	0	No	No	Poor	Good
No	1998	Rural	female	>=80	Divorced or widowed	Living with family members	>=1	2500-9999	Yes	Never	Never	Never	Good	never	Underweight	0	No	No	Good	Good
No	1998	Rural	male	>=80	Divorced or widowed	Living in a institution	0	2500-9999	Yes	Never	Never	Never	Good	never	Underweight	0	No	No	Good	Not good
Yes	1998	Rural	female	>=80	Divorced or widowed	Living alone	0	<2500	Yes	Never	Preivous	Never	Moderate	never	Normal weight	1	No	No	General	Good
No	1998	Rural	female	>=80	Divorced or widowed	Living with family members	0	<2500	Yes	Never	Never	Never	Moderate	never	Underweight	1	No	Yes	General	Not good
No	1998	Urban	male	>=80	Divorced or widowed	Living with family members	>=1	2500-9999	Yes	Never	Never	Never	Good	never	Normal weight	0	No	No	Good	Good
Yes	1998	Urban	male	>=80	Married	Living with family members	>=1	<2500	No	Never	Never	Never	Moderate	never	Normal weight	>=2	No	No	General	Good
Yes	1998	Rural	female	>=80	Divorced or widowed	Living alone	0	<2500	No	Never	Current	Never	Good	never	Normal weight	1	No	No	Good	Good
No	1998	Rural	female	>=80	Divorced or widowed	Living with family members	0	<2500	No	Never	Never	Never	Poor	never	Underweight	0	No	No	General	Good
No	1998	Rural	male	>=80	Divorced or widowed	Living with family members	0	<2500	No	Never	Current	Preivous	Good	never	Normal weight	0	No	No	General	Good
No	1998	Rural	female	>=80	Divorced or widowed	Living with family members	0	<2500	Yes	Never	Current	Never	Good	never	Underweight	0	No	No	General	Good
Yes	1998	Rural	female	>=80	Divorced or widowed	Living alone	>=1	2500-9999	No	Never	Never	Never	Moderate	never	Overweight	1	Yes	No	General	Not good
No	1998	Rural	female	>=80	Divorced or widowed	Living with family members	0	<2500	No	Never	Never	Current	Moderate	never	Underweight	0	No	Yes	General	Good
Yes	1998	Urban	male	>=80	Divorced or widowed	Living with family members	>=1	<2500	No	Never	Never	Never	Moderate	never	Normal weight	0	No	Yes	General	Not good
No	1998	Rural	male	>=80	Unmarried	Living with family members	>=1	<2500	Yes	Never	Never	Never	Moderate	never	Overweight	0	No	No	Good	Good
No	1998	Rural	male	>=80	Divorced or widowed	Living with family members	0	<2500	Yes	Never	Never	Never	Moderate	never	Overweight	0	No	No	Good	Good
Yes	1998	Rural	female	>=80	Divorced or widowed	Living with family members	0	2500-9999	Yes	Never	Never	Never	Good	never	Normal weight	1	No	No	Good	Not good
No	1998	Urban	male	>=80	Divorced or widowed	Living alone	>=1	2500-9999	No	Never	Never	Preivous	Good	never	Normal weight	0	No	No	Good	Good
No	1998	Urban	female	>=80	Divorced or widowed	Living with family members	0	<2500	No	Never	Current	Never	Moderate	never	Underweight	1	No	No	General	Good
No	1998	Urban	female	>=80	Married	Living with family members	0	<2500	Yes	Never	Never	Never	Moderate	never	Normal weight	1	No	No	Good	Good
Yes	1998	Rural	female	>=80	Married	Living with family members	>=1	2500-9999	Yes	Never	Never	Current	Good	never	Normal weight	1	No	No	General	Good
No	1998	Urban	female	>=80	Divorced or widowed	Living with family members	0	<2500	Yes	Never	Preivous	Current	Moderate	never	Underweight	0	Yes	No	Good	Good
No	1998	Rural	female	>=80	Divorced or widowed	Living with family members	0	<2500	Yes	Never	Never	Never	Good	never	Normal weight	1	No	No	Good	Good
No	1998	Urban	female	>=80	Married	Living with family members	>=1	<2500	No	Never	Never	Current	Good	never	Normal weight	1	No	No	Good	Good
No	1998	Rural	female	>=80	Divorced or widowed	Living with family members	0	<2500	Yes	Never	Never	Never	Moderate	never	Underweight	1	Yes	Yes	General	Good
Yes	1998	Rural	female	>=80	Divorced or widowed	Living with family members	0	<2500	No	Never	Never	Never	Moderate	never	Underweight	1	Yes	Yes	General	Good
No	1998	Rural	female	>=80	Divorced or widowed	Living with family members	0	<2500	Yes	Never	Current	Never	Good	never	Underweight	0	No	No	Good	Good
Yes	1998	Urban	female	>=80	Divorced or widowed	Living with family members	0	<2500	No	Never	Never	Current	Moderate	never	Underweight	0	Yes	No	Good	Good
No	1998	Rural	female	>=80	Divorced or widowed	Living with family members	0	<2500	Yes	Never	Never	Current	Moderate	never	Underweight	1	No	No	Good	Good
No	1998	Urban	female	>=80	Divorced or widowed	Living with family members	0	2500-9999	Yes	Never	Never	Never	Good	never	Overweight	1	No	No	Good	Good
No	1998	Urban	female	>=80	Divorced or widowed	Living with family members	>=1	2500-9999	No	Never	Never	Current	Good	never	Normal weight	0	No	No	Good	Good
No	1998	Urban	female	>=80	Divorced or widowed	Living with family members	>=1	<2500	No	Never	Never	Current	Moderate	never	Normal weight	0	No	No	Good	Not good
No	1998	Rural	female	>=80	Divorced or widowed	Living with family members	0	<2500	No	Never	Preivous	Preivous	Moderate	never	Underweight	>=2	Yes	Yes	Poor	Not good
No	1998	Urban	female	>=80	Divorced or widowed	Living with family members	0	<2500	Yes	Never	Never	Current	Moderate	never	Underweight	>=2	Yes	Yes	Good	Good
No	1998	Urban	female	>=80	Divorced or widowed	Living with family members	0	2500-9999	No	Never	Never	Never	Moderate	never	Underweight	1	No	No	Good	Good
Yes	1998	Rural	female	>=80	Divorced or widowed	Living with family members	0	<2500	No	Never	Never	Never	Poor	never	Underweight	0	Yes	Yes	General	Good
No	1998	Urban	male	>=80	Divorced or widowed	Living with family members	>=1	<2500	No	Never	Never	Current	Good	never		0	No	No	General	Good
No	1998	Urban	female	>=80	Divorced or widowed	Living with family members	0	<2500	Yes	Never	Preivous	Never	Good	never		0	No	No	Good	Good
No	1998	Urban	female	>=80	Divorced or widowed	Living alone	0	<2500	Yes	Never	Never	Current	Poor	never	Normal weight	1	No	No	Good	Good
Yes	1998	Rural	female	>=80	Divorced or widowed	Living with family members	0	<2500	No	Never	Never	Never	Poor	never	Normal weight	1	Yes	No	Poor	Not good
No	1998	Rural	female	>=80	Divorced or widowed	Living alone	0	<2500	Yes	Never	Preivous	Never	Moderate	never	Underweight	1	Yes	No	Poor	Not good
No	1998	Urban	male	>=80	Divorced or widowed	Living in a institution	>=1	<2500	No	Never	Never	Current	Good	never			No	No	Good	Good
No	1998	Urban	female	>=80	Divorced or widowed	Living alone	>=1	>-10000	Yes	Never	Never	Current	Moderate	never		0	No	No	Good	Good
No	1998	Urban	male	>=80	Divorced or widowed	Living with family members	>=1	<2500	No	Never	Preivous	Current	Good	never		0	No	No	Good	Good
No	1998	Urban	male	>=80	Divorced or widowed	Living with family members	>=1	<2500	Yes	Never	Never	Current	Moderate	never		0	No	No	Good	Good
No	1998	Urban	male	>=80	Divorced or widowed	Living in a institution	>=1	<2500	No	Never	Preivous	Preivous	Good	never		0	Yes	No	Good	Good
Yes	1998	Urban	male	>=80	Married	Living with family members	>=1	<2500	No	Never	Current	Never	Good	never		0	No	No	Good	Good
No	1998	Urban	male	>=80	Divorced or widowed	Living in a institution	>=1	<2500	Yes	Never	Never	Current	Moderate	never		1	Yes	No	General	Not good
No	1998	Rural	female	>=80	Divorced or widowed	Living with family members	0	<2500	No	Never	Current	Preivous	Good	never		1	Yes	No	Poor	Good
No	1998	Urban	male	>=80	Married	Living with family members	>=1	<2500	Yes	Never	Never	Current	Good	never	Normal weight	0	No	No	Good	Good
No	1998	Rural	female	>=80	Divorced or widowed	Living with family members	0	<2500	Yes	Never	Preivous	Never	Moderate	never	Underweight	1	Yes	No	General	Good
No	1998	Urban	female	>=80	Divorced or widowed	Living with family members	>=1	<2500	Yes	Never	Never	Current	Moderate	never	Normal weight	1	No	No	Good	Not good
Yes	1998	Urban	male	>=80	Divorced or widowed	Living alone	>=1	<2500	No	Never	Never	Preivous	Moderate	sometimes	Underweight	>=2	Yes	No	Poor	Not good
No	1998	Urban	female	>=80	Divorced or widowed	Living with family members	0	2500-9999	Yes	Never	Never	Current	Good	sometimes	Underweight	>=2	Yes	No	Good	Good
No	1998	Urban	female	>=80	Divorced or widowed	Living alone	>=1	2500-9999	No	Never	Never	Current	Good	sometimes	Overweight	>=2	No	No	General	Good
No	1998	Urban	female	>=80	Married	Living with family members	0	<2500	No	Never	Never	Never	Moderate	sometimes	Normal weight	1	No	No	Good	Good
No	1998	Rural	female	>=80	Divorced or widowed	Living with family members	0	<2500	No	Never	Never	Never	Moderate	sometimes	Normal weight	0	No	Yes	Good	Good
No	1998	Urban	female	>=80	Divorced or widowed	Living with family members	0	>-10000	No	Never	Never	Current	Moderate	sometimes	Overweight	>=2	No	No	Good	Good
No	1998	Urban	female	>=80	Divorced or widowed	Living with family members	0	<2500	Yes	Never	Never	Never	Good	sometimes	Normal weight	>=2	Yes	No	General	Good
Yes	1998	Urban	male	>=80	Divorced or widowed	Living alone	>=1	<2500	No	Never	Never	Current	Moderate	sometimes		>=2	Yes	No	General	Not good
No	1998	Rural	female	>=80	Divorced or widowed	Living with family members	0	<2500	Yes	Never	Never	Current	Moderate	sometimes	Underweight	>=2	Yes	No	Good	Good
No	1998	Rural	male	>=80	Divorced or widowed	Living with family members	>=1	<2500	Yes	Never	Preivous	Never	Good	sometimes	Normal weight	0	No	No	Good	Not good
No	1998	Rural	female	>=80	Divorced or widowed	Living with family members	0	<2500	Yes	Never	Never	Never	Good	sometimes	Underweight	>=2	Yes	No	Good	Good
No	1998	Rural	female	>=80	Divorced or widowed	Living with family members	0	<2500	No	Never	Preivous	Never	Moderate	sometimes	Normal weight	0	No	No	Good	Good
Yes	1998	Rural	female	>=80	Divorced or widowed	Living alone	0	<2500	Yes	Never	Never	Never	Poor	sometimes	Overweight	0	No	No	Poor	Not good
No	1998	Rural	female	>=80	Divorced or widowed	Living with family members	0	<2500	No	Never	Never	Never	Moderate	sometimes	Underweight	1	No	No	Good	Good
No	1998	Rural	female	>=80	Divorced or widowed	Living with family members	0	<2500	Yes	Never	Preivous	Never	Poor	sometimes	Normal weight	0	No	No	Good	Good
No	1998	Rural	female	>=80	Divorced or widowed	Living with family members	0	2500-9999	Yes	Never	Never	Never	Good	sometimes	Normal weight	0	No	No	General	Not good
Yes	1998	Rural	female	>=80	Divorced or widowed	Living alone	0	<2500	No	Never	Current	Never	Moderate	sometimes	Underweight	0	No	No	Good	Not good
No	1998	Rural	female	>=80	Divorced or widowed	Living alone	0	<2500	No	Never	Never	Current	Moderate	sometimes	Underweight	1	No	No	Good	Good
No	1998	Rural	male	>=80	Married	Living with family members	0	2500-9999	Yes	Never	Never	Current	Poor	sometimes	Underweight	0	No	No	Good	Good
No	1998	Rural	female	>=80	Married	Living with family members	>=1	<2500	No	Never	Never	Never	Moderate	sometimes	Normal weight	0	No	No	Good	Good
No	1998	Rural	male	>=80	Married	Living with family members	0	>-10000	No	Never	Preivous	Current	Moderate	sometimes	Overweight	0	No	No	Good	Good
No	1998	Rural	female	>=80	Divorced or widowed	Living with family members	0	<2500	Yes	Never	Never	Current	Moderate	sometimes	Underweight	1	No	No	General	Good
Yes	1998	Urban	female	>=80	Divorced or widowed	Living alone	0	<2500	No	Never	Never	Never	Poor	sometimes	Normal weight	1	No	No	General	Not good
No	1998	Rural	female	>=80	Divorced or widowed	Living with family members	0	<2500	No	Never	Never	Never	Moderate	sometimes	Normal weight	0	No	No	Good	Good
Yes	1998	Rural	female	>=80	Married	Living with family members	>=1	<2500	Yes	Never	Never	Preivous	Moderate	sometimes	Overweight	0	No	No	Good	Not good
No	1998	Rural	female	>=80	Divorced or widowed	Living with family members	0	<2500	Yes	Never	Never	Never	Moderate	sometimes	Underweight	0	No	Yes	Good	Good
Yes	1998	Urban	female	>=80	Divorced or widowed	Living with family members	0	<2500	No	Never	Never	Never	Poor	sometimes	Normal weight	0	No	No	General	Not good
No	1998	Urban	female	>=80	Divorced or widowed	Living alone	0	<2500	No	Never	Never	Current	Moderate	sometimes	Normal weight	0	No	No	Good	Good
No	1998	Urban	female	>=80	Divorced or widowed	Living with family members	>=1	<2500	Yes	Never	Current	Current	Moderate	sometimes	Underweight	1	No	No	Good	Good
No	1998	Rural	female	>=80	Divorced or widowed	Living with family members	0	<2500	Yes	Never	Never	Never	Moderate	sometimes	Overweight	1	No	No	Good	Good
No	1998	Urban	female	>=80	Divorced or widowed	Living with family members	0	<2500	Yes	Never	Never	Current	Poor	sometimes	Underweight	0	No	No	Good	Good
No	1998	Rural	male	>=80	Divorced or widowed	Living with family members	0	2500-9999	Yes	Never	Never	Never	Moderate	sometimes	Normal weight	1	No	No	Good	Good
No	1998	Urban	male	>=80	Divorced or widowed	Living with family members	>=1	<2500	No	Never	Never	Preivous	Poor	sometimes	Overweight	0	No	No	Good	Good
No	1998	Rural	female	>=80	Divorced or widowed	Living with family members		2500-9999	Yes	Never	Preivous	Current	Good	sometimes	Underweight	0	No	No	Good	Good
No	1998	Rural	female	>=80	Divorced or widowed	Living with family members	0	<2500	Yes	Never	Current	Current	Good	sometimes	Underweight	0	No	No	Good	Not good
No	1998	Rural	female	>=80	Divorced or widowed	Living with family members	0	<2500	No	Never	Never	Never	Good	sometimes	Underweight	1	No	No	Good	Good
No	1998	Rural	female	>=80	Divorced or widowed	Living with family members	0	<2500	Yes	Never	Never	Preivous	Poor	sometimes	Normal weight	1	Yes	No	General	Good
No	1998	Rural	female	>=80	Divorced or widowed	Living with family members	>=1	2500-9999	Yes	Never	Never	Current	Moderate	sometimes	Underweight	0	No	No	Good	Good
No	1998	Rural	male	>=80	Divorced or widowed	Living with family members	>=1	<2500	Yes	Never	Current	Never	Good	sometimes	Underweight	0	No	No	General	Good
No	1998	Rural	female	>=80	Divorced or widowed	Living with family members	0	<2500	No	Never	Never	Current	Good	sometimes	Underweight	0	No	Yes	General	Not good
No	1998	Rural	female	>=80	Divorced or widowed	Living with family members	0	<2500	Yes	Never	Current	Never	Poor	sometimes	Normal weight	0	No	Yes	Good	Good
No	1998	Rural	female	>=80	Divorced or widowed	Living with family members	0	<2500	No	Never	Current	Never	Moderate	sometimes	Normal weight	0	Yes	Yes	General	Not good
Yes	1998	Rural	female	>=80	Divorced or widowed	Living with family members	0	<2500	No	Never	Preivous	Never	Good	sometimes	Normal weight	0	No	No	Good	Good
Yes	1998	Rural	female	>=80	Married	Living with family members	0	<2500	No	Never	Never	Never	Poor	sometimes	Underweight	0	No	Yes	General	Not good
No	1998	Rural	female	>=80	Divorced or widowed	Living with family members	0	<2500	Yes	Never	Never	Never	Moderate	sometimes	Normal weight	1	No	No	General	Good
Yes	1998	Rural	female	>=80	Divorced or widowed	Living with family members	0	2500-9999	No	Never	Current	Current	Good	sometimes	Normal weight	0	No	No	Good	Good
No	1998	Rural	female	>=80	Divorced or widowed	Living with family members	0	<2500	Yes	Never	Current	Never	Good	sometimes	Normal weight	0	No	No	Good	Good
No	1998	Rural	female	>=80	Divorced or widowed	Living with family members	0	<2500	Yes	Never	Current	Never	Moderate	sometimes	Obesity	>=2	No	Yes	General	Good
No	1998	Urban	male	>=80	Married	Living with family members	>=1	<2500	Yes	Never	Never	Current	Good	sometimes	Underweight	>=2	Yes	No	Good	Not good
No	1998	Urban	male	>=80	Divorced or widowed	Living with family members	>=1	<2500	No	Never	Never	Never	Moderate	sometimes	Underweight	0	Yes	No	Good	Good
Yes	1998	Urban	male	>=80	Unmarried	Living in a institution	0	<2500	No	Never	Never	Never	Moderate	sometimes		1	No	No	General	Not good
No	1998	Urban	female	>=80	Divorced or widowed	Living in a institution	0	<2500	Yes	Never	Current	Preivous	Moderate	sometimes		1	Yes	No	Good	Good
No	1998	Urban	female	>=80	Divorced or widowed	Living with family members	0	<2500	Yes	Never	Never	Never	Moderate	almost everyday	Underweight	1	Yes	Yes	General	Good
No	1998	Urban	female	>=80	Divorced or widowed	Living with family members	>=1	<2500	No	Never	Never	Current	Moderate	almost everyday	Normal weight	1	No	No	Good	Good
No	1998	Urban	male	>=80	Married	Living with family members	>=1	<2500	Yes	Never	Never	Current	Good	almost everyday	Normal weight	0	No	No	Good	Good
No	1998	Urban	female	>=80	Divorced or widowed	Living with family members	0	<2500	Yes	Never	Current	Never	Good	almost everyday	Underweight	0	No	No	Good	Good
No	1998	Rural	female	>=80	Divorced or widowed	Living alone	0	<2500	Yes	Never	Never	Never	Moderate	almost everyday	Normal weight	0	No	No	Good	Good
No	1998	Urban	female	>=80	Divorced or widowed	Living with family members	>=1	<2500	No	Never	Never	Current	Moderate	almost everyday	Normal weight	0	No	No	Good	Good
Yes	1998	Rural	female	>=80	Divorced or widowed	Living with family members	0	2500-9999	No	Never	Never	Current	Moderate	almost everyday	Normal weight	>=2	No	No	General	Not good
No	1998	Urban	female	>=80	Divorced or widowed	Living with family members	>=1	<2500	No	Never	Never	Current	Poor	almost everyday		0	Yes	Yes	Good	Not good
No	1998	Urban	female	>=80	Married	Living with family members	0	<2500	Yes	Never	Preivous	Never	Good	almost everyday	Underweight	0	No	No	Good	Good
No	1998	Rural	female	>=80	Divorced or widowed	Living with family members	0	<2500	No	Never	Never	Preivous	Good	almost everyday	Normal weight	0	No	No	Good	Good
No	1998	Rural	male	>=80	Divorced or widowed	Living with family members	>=1	<2500	Yes	Never	Never	Current	Moderate	almost everyday	Normal weight	0	No	No	Good	Good
No	1998	Rural	female	>=80	Divorced or widowed	Living alone	0	<2500	No	Never	Never	Current	Poor	almost everyday	Underweight	>=2	Yes	Yes	Good	Not good
No	1998	Rural	female	>=80	Divorced or widowed	Living in a institution	>=1	<2500	No	Never	Never	Current	Moderate	almost everyday	Underweight	1	No	No	General	Not good
Yes	1998	Rural	female	>=80	Divorced or widowed	Living alone	0	2500-9999	No	Never	Never	Never	Good	almost everyday	Normal weight	0	No	No	Poor	Not good
No	1998	Rural	female	>=80	Divorced or widowed	Living alone	0	<2500	No	Never	Never	Current	Moderate	almost everyday	Normal weight	>=2	No	No	General	Good
No	1998	Urban	female	>=80	Divorced or widowed	Living with family members	0	<2500	No	Never	Never	Preivous	Moderate	almost everyday	Underweight	1	Yes	No	Poor	Good
No	1998	Urban	female	>=80	Divorced or widowed	Living with family members	>=1	2500-9999	No	Never	Never	Never	Moderate	almost everyday	Underweight	1	No	No	Good	Good
No	1998	Urban	female	>=80	Divorced or widowed	Living alone	0	<2500	No	Never	Current	Never	Moderate	almost everyday		>=2	No	No	Good	Good
No	1998	Urban	female	>=80	Divorced or widowed	Living with family members	0	<2500	Yes	Never	Never	Never	Moderate	almost everyday	Normal weight	1	Yes	Yes	Good	Not good
No	1998	Urban	male	>=80	Married	Living with family members	>=1	<2500	No	Never	Preivous	Current	Moderate	almost everyday	Normal weight	0	No	No	Good	Good
No	1998	Rural	female	>=80	Married	Living with family members	0	<2500	Yes	Never	Never	Never	Moderate	almost everyday	Normal weight	0	No	No	Good	Good
No	1998	Rural	female	>=80	Divorced or widowed	Living with family members	0	<2500	Yes	Never	Current	Never	Moderate	almost everyday	Underweight	0	Yes	No	General	Good
No	1998	Rural	female	>=80	Divorced or widowed	Living with family members	0	2500-9999	Yes	Never	Never	Current	Good	almost everyday	Underweight	0	No	No	Good	Good
Yes	1998	Urban	female	>=80	Divorced or widowed	Living in a institution	>=1	<2500	Yes	Never	Never	Never	Moderate	almost everyday		0	Yes	No	Poor	Not good
No	1998	Urban	male	>=80	Divorced or widowed	Living with family members	>=1	<2500	Yes	Never	Never	Current	Good	almost everyday			Yes	No	Good	Good
No	1998	Rural	female	>=80	Divorced or widowed	Living in a institution	0	<2500	No	Never	Never	Preivous	Moderate	almost everyday		1	Yes	No	Poor	Good
No	1998	Rural	male	>=80	Divorced or widowed	Living with family members	>=1	2500-9999	Yes		Never	Current	Good	never	Normal weight	0	No	No	Good	Good
No	1998	Urban	male	>=80	Married	Living with family members	0	<2500	Yes	Current	Never	Preivous	Moderate	never	Normal weight	1	No	No	Good	Good
No	1998	Urban	male	>=80	Divorced or widowed	Living with family members	0	<2500	No	Current	Never	Current	Good	never	Normal weight	0	Yes	Yes	Good	Good
Yes	1998	Rural	male	>=80	Married	Living with family members	0	<2500	Yes	Current	Current	Current	Moderate	never	Underweight	0	No	No	Good	Not good
No	1998	Rural	male	>=80	Divorced or widowed	Living with family members	0	<2500	Yes	Current	Current	Never	Poor	never	Underweight	0	No	No	Good	Good
No	1998	Rural	female	>=80	Married	Living with family members	>=1	<2500	No	Current	Never	Never	Good	never	Normal weight	0	No	No	Good	Good
No	1998	Rural	male	>=80	Married	Living with family members	>=1	<2500	No	Current	Current	Never	Moderate	never	Normal weight	0	Yes	No	Good	Good
No	1998	Urban	male	>=80	Married	Living with family members	0	<2500	No	Current	Current	Never	Moderate	never	Normal weight	0	No	No	Good	Good
No	1998	Urban	male	>=80	Divorced or widowed	Living alone	>=1	2500-9999	Yes	Current	Never	Current	Moderate	never	Overweight	0	No	No	Good	Good
No	1998	Urban	male	>=80	Married	Living with family members	0	<2500	No	Current	Never	Current	Good	never	Overweight	>=2	No	No	Good	Good
No	1998	Rural	male	>=80	Divorced or widowed	Living with family members	0	<2500	No	Current	Current	Never	Moderate	never	Normal weight	>=2	Yes	No	Good	Good
No	1998	Rural	male	>=80	Divorced or widowed	Living with family members	0	<2500	No	Current	Never	Current	Poor	never	Underweight	>=2	Yes	No	Good	Good
Yes	1998	Urban	male	>=80	Divorced or widowed	Living with family members	>=1	<2500	Yes	Current	Current		Good	never	Underweight	0	Yes	No	General	Not good
No	1998	Rural	male	>=80	Divorced or widowed	Living with family members	>=1	<2500	No	Current	Current	Current	Poor	never	Normal weight	0	Yes	No	Good	Not good
Yes	1998	Urban	female	>=80	Divorced or widowed	Living with family members	0	<2500	Yes	Current	Current	Never	Poor	never	Normal weight	0	Yes	Yes	General	Not good
No	1998	Rural	male	>=80	Divorced or widowed	Living with family members	>=1	<2500	No	Current	Never	Current	Good	never	Normal weight	0	No	No	Good	Good
No	1998	Urban	male	>=80	Divorced or widowed	Living with family members	>=1	<2500	No	Current	Current	Never	Moderate	never	Overweight	0	No	No	Good	Good
No	1998	Rural	male	>=80	Divorced or widowed	Living with family members	>=1	<2500	No	Current	Never	Never	Good	never	Normal weight	0	No	No	General	Not good
No	1998	Rural	male	>=80	Divorced or widowed	Living with family members	0	<2500	No	Current	Current	Never	Good	never	Overweight	1	No	Yes	Good	Good
Yes	1998	Rural	male	>=80	Married	Living with family members	0	2500-9999	No	Current	Preivous	Never	Moderate	never		0	No	No	Poor	Good
Yes	1998	Rural	female	>=80	Divorced or widowed	Living with family members	0	<2500	Yes	Current	Current	Never	Poor	never		1	Yes	No	Poor	Not good
No	1998	Urban	female	>=80	Divorced or widowed	Living with family members	0	<2500	No	Current	Current	Never	Moderate	never	Underweight	1	Yes	No	General	Not good
No	1998	Urban	male	>=80	Divorced or widowed	Living with family members	>=1	<2500	No	Current	Current	Current	Good	never	Overweight	0	No	No	Good	Good
No	1998	Rural	male	>=80	Divorced or widowed	Living alone	0	2500-9999	Yes	Current	Never	Never	Moderate	never	Normal weight	1	No	No	General	Good
No	1998	Rural	male	>=80	Married	Living with family members	>=1	<2500	Yes	Current	Current	Preivous	Moderate	never		0	Yes	No	Good	Not good
No	1998	Rural	male	>=80	Married	Living with family members	>=1	<2500	No	Current	Never	Never	Good	never	Underweight	>=2	Yes	No	Poor	Not good
No	1998	Rural	male	>=80	Divorced or widowed	Living with family members	>=1	<2500	No	Current	Never	Never	Good	never	Normal weight	1	No	No	Good	Good
No	1998	Urban	male	>=80	Divorced or widowed	Living with family members	>=1	<2500	No	Current	Current	Current	Moderate	never	Normal weight	0	Yes	Yes	Good	Good
No	1998	Urban	female	>=80	Divorced or widowed	Living with family members	0	2500-9999	No	Current	Never	Current	Moderate	never	Underweight	0	No	No	Good	Good
Yes	1998	Rural	male	>=80	Divorced or widowed	Living with family members	0	>-10000	No	Current	Never	Never	Moderate	never	Normal weight	0	No	No	Good	Good
No	1998	Rural	male	>=80	Divorced or widowed	Living with family members	>=1	<2500	No	Current	Current	Current	Good	never	Normal weight	1	No	No	Good	Good
Yes	1998	Rural	male	>=80	Divorced or widowed	Living alone	0	<2500	Yes	Current	Never	Never	Moderate	never	Underweight	0	No	No	General	Good
No	1998	Urban	male	>=80	Married	Living with family members	>=1	<2500	Yes	Current	Never	Preivous	Good	never	Normal weight	0	No	No	Good	Good
No	1998	Rural	male	>=80	Divorced or widowed	Living with family members	0	<2500	Yes	Current	Current	Never	Good	never	Normal weight	0	Yes	No	Good	Good
No	1998	Rural	female	>=80	Divorced or widowed	Living with family members	0	<2500	Yes	Current	Preivous	Never	Good	never	Normal weight	1	No	No	General	Good
No	1998	Urban	female	>=80	Divorced or widowed	Living with family members	0	<2500	No	Current	Never	Current	Moderate	never	Overweight	1	No	No	Good	Not good
No	1998	Urban	female	>=80	Divorced or widowed	Living in a institution	0	<2500	No	Current	Never	Current	Moderate	never	Normal weight	1	No	No	Good	Good
No	1998	Rural	male	>=80	Divorced or widowed	Living with family members	0	<2500	Yes	Current	Never	Never	Moderate	never	Normal weight	0	No	No	Good	Good
Yes	1998	Rural	female	>=80	Divorced or widowed	Living with family members	0	<2500	No	Current	Current	Never	Moderate	never	Underweight	0	Yes	Yes	Good	Good
No	1998	Urban	female	>=80	Divorced or widowed	Living with family members	0	2500-9999	No	Current	Never	Never	Good	never	Normal weight	0	No	No	Good	Good
Yes	1998	Urban	female	>=80	Divorced or widowed	Living with family members	0	<2500	No	Current	Never	Current	Good	never	Underweight	0	No	Yes	General	Good
No	1998	Urban	female	>=80	Divorced or widowed	Living with family members	0	<2500	No	Current	Never	Never	Good	never	Normal weight	0	No	No	General	Good
No	1998	Rural	male	>=80	Divorced or widowed	Living with family members	>=1	<2500	No	Current	Never	Never	Poor	never	Underweight	1	Yes	No	Good	Good
No	1998	Urban	female	>=80	Divorced or widowed	Living in a institution	0	<2500	Yes	Current	Never	Never	Good	never	Normal weight	1	Yes	Yes	Good	Good
Yes	1998	Rural	male	>=80	Divorced or widowed	Living alone	0	<2500	Yes	Current	Current	Never	Moderate	never	Normal weight	0	No	No	Poor	Good
No	1998	Rural	female	>=80	Divorced or widowed	Living with family members	0	<2500		Current	Current	Never	Good	never	Normal weight	1	Yes	Yes	Good	Good
No	1998	Rural	male	>=80	Divorced or widowed	Living with family members	0	<2500	Yes	Current	Current	Current	Good	never	Underweight	0	No	No	Good	Not good
No	1998	Rural	male	>=80	Divorced or widowed	Living with family members	>=1	<2500	Yes	Current	Current	Never	Good	never	Underweight	0	No	No	Good	Good
Yes	1998	Rural	male	>=80	Divorced or widowed	Living with family members	0	<2500	Yes	Current	Never	Never	Moderate	never	Underweight	1	No	Yes	General	Good
No	1998	Urban	male	>=80	Married	Living with family members	>=1	<2500	No	Current	Current	Never	Good	never		>=2	Yes	Yes	General	Good
No	1998	Urban	male	>=80	Divorced or widowed	Living with family members	>=1	<2500	Yes	Current	Current	Current	Moderate	never	Normal weight	1	No	No	Good	Good
No	1998	Rural	male	>=80	Divorced or widowed	Living with family members	>=1	<2500	Yes	Current	Never	Never	Moderate	never	Normal weight	0	No	No	Good	Good
No	1998	Rural	female	>=80	Divorced or widowed	Living with family members	0	2500-9999	No	Current	Never	Never	Moderate	never	Normal weight	0	No	No	Good	Good
No	1998	Rural	male	>=80	Married	Living with family members	0	<2500	No	Current	Current	Current	Moderate	never	Normal weight	0	No	No	Good	Good
Yes	1998	Rural	male	>=80	Married	Living with family members	>=1	<2500	No	Current	Never	Current	Good	never	Normal weight	1	No	No	Good	Good
No	1998	Rural	male	>=80	Divorced or widowed	Living with family members	>=1	<2500	No	Current	Current	Preivous	Moderate	never	Underweight	0	No	No	Good	Good
No	1998	Rural	male	>=80	Married	Living with family members	>=1	2500-9999	No	Current	Never	Never	Good	never	Normal weight	0	No	No	Good	Good
Yes	1998	Rural	male	>=80	Married	Living with family members	0	2500-9999	No	Current	Never	Never	Moderate	never	Normal weight	1	No	No	Good	Good
No	1998	Urban	female	>=80	Divorced or widowed	Living in a institution	0	<2500	No	Current	Never	Current	Moderate	never	Underweight	0	No	Yes	General	Not good
No	1998	Urban	female	>=80	Divorced or widowed	Living in a institution	0	<2500	No	Current	Never	Current	Poor	never	Normal weight	0	No	No	Good	Not good
Yes	1998	Rural	male	>=80	Divorced or widowed	Living with family members	>=1	<2500	Yes	Current	Current	Never	Moderate	never		1	Yes	No	General	Not good
No	1998	Rural	male	>=80	Divorced or widowed	Living with family members	0	<2500	Yes	Current	Current	Preivous	Good	never	Overweight	1	Yes	No	Good	Good
No	1998	Urban	male	>=80	Divorced or widowed	Living with family members	>=1	<2500	No	Current	Current	Preivous	Good	never	Normal weight	0	Yes	No	General	Not good
No	1998	Rural	male	>=80	Married	Living with family members	0	<2500	Yes	Current	Never	Never	Moderate	never	Underweight	0	No	No	Good	Good
No	1998	Rural	female	>=80	Divorced or widowed	Living with family members	0	<2500	Yes	Current	Never	Never	Moderate	never	Underweight	1	No	Yes	Good	Good
No	1998	Rural	male	>=80	Divorced or widowed	Living with family members	0	<2500	Yes	Current	Current	Never	Moderate	never	Underweight	0	Yes	Yes	Good	Not good
No	1998	Rural	male	>=80	Married	Living with family members	>=1	<2500	Yes	Current	Preivous	Current	Moderate	never	Normal weight	0	No	No	General	Good
No	1998	Urban	male	>=80	Married	Living with family members	>=1	<2500	No	Current	Current	Never	Good	never	Underweight	0	No	No	Good	Good
No	1998	Rural	male	>=80	Divorced or widowed	Living with family members	>=1	<2500	No	Current	Never	Never	Good	never		1	No	No	General	Not good
No	1998	Rural	female	>=80	Divorced or widowed	Living with family members	0	<2500	No	Current	Never	Never	Moderate	never	Normal weight	1	No	No	General	Not good
No	1998	Urban	female	>=80	Divorced or widowed	Living with family members	>=1	<2500	No	Current	Never	Never	Moderate	never	Underweight	1	No	No	General	Good
No	1998	Urban	male	>=80	Married	Living with family members	0	<2500	No	Current	Never	Never	Poor	never	Normal weight	0	No	No	Good	Good
No	1998	Rural	male	>=80	Divorced or widowed	Living with family members	>=1	<2500	Yes	Current	Current	Current	Good	never	Underweight	0	No	No	General	Good
No	1998	Rural	male	>=80	Divorced or widowed	Living with family members	0	<2500	No	Current	Preivous	Current	Good	never	Normal weight	1	No	No	General	Good
No	1998	Rural	male	>=80	Divorced or widowed	Living alone	>=1	<2500	No	Current	Never	Current	Good	never	Normal weight	1	No	No	Good	Good
No	1998	Urban	male	>=80	Divorced or widowed	Living with family members	>=1	<2500	Yes	Current	Never	Current	Moderate	never	Underweight	1	No	No	Good	Good
Yes	1998	Rural	male	>=80	Married	Living with family members	0	<2500	Yes	Current	Never	Never	Moderate	never	Underweight	0	No	No	Good	Not good
Yes	1998	Rural	female	>=80	Divorced or widowed	Living with family members	0	<2500	Yes	Current	Current	Preivous	Moderate	never	Underweight	1	Yes	No	General	Not good
No	1998	Rural	male	>=80	Divorced or widowed	Living with family members	>=1	<2500	No	Current	Never	Current	Good	never	Normal weight	1	No	No	Good	Good
No	1998	Rural	female	>=80	Divorced or widowed	Living with family members	0	<2500	Yes	Current	Never	Never	Moderate	never	Normal weight	0	No	No	Good	Good
No	1998	Rural	male	>=80	Divorced or widowed	Living alone	0	<2500	Yes	Current	Current	Never	Good	never	Normal weight	1	Yes	No	Good	Not good
No	1998	Rural	female	>=80	Divorced or widowed	Living in a institution	0	<2500	Yes	Current	Current	Never	Moderate	never	Underweight	>=2	Yes	Yes	General	Good
Yes	1998	Rural	male	>=80	Divorced or widowed	Living with family members	>=1	<2500	No	Current	Never	Current	Moderate	never	Normal weight	1	No	No	Good	Good
No	1998	Rural	male	>=80	Married	Living with family members	0	<2500	Yes	Current	Current	Never	Good	never	Normal weight	0	No	No	General	Good
No	1998	Rural	male	>=80	Married	Living with family members	>=1	<2500	No	Current	Never	Never	Poor	never	Normal weight	>=2	No	No	General	Not good
No	1998	Rural	male	>=80	Unmarried	Living with family members	0	<2500	Yes	Current	Never	Never	Moderate	never	Underweight	0	Yes	No	Good	Good
Yes	1998	Rural	male	>=80	Unmarried	Living alone	0	<2500	Yes	Current	Never	Current	Good	never	Normal weight	0	No	No	Good	Good
No	1998	Urban	female	>=80	Married	Living with family members	>=1	2500-9999	No	Current	Current	Never	Moderate	never		0	No	No	Good	Good
No	1998	Urban	male	>=80	Married	Living with family members	>=1	<2500	Yes	Current	Never	Never	Moderate	never	Normal weight	1	No	No	Good	Good
No	1998	Rural	male	>=80	Divorced or widowed	Living with family members	>=1	<2500	No	Current	Current	Current	Good	never	Normal weight	0	No	No	Good	Good
No	1998	Rural	male	>=80	Divorced or widowed	Living with family members	0	<2500	No	Current	Current	Never	Good	never	Normal weight	0	No	No	Good	Not good
No	1998	Rural	male	>=80	Married	Living with family members	0	<2500	Yes	Current	Preivous	Current	Moderate	never	Normal weight	0	Yes	No	Good	Good
Yes	1998	Rural	female	>=80	Divorced or widowed	Living alone	0	<2500	Yes	Current	Never	Never	Moderate	never	Underweight	0	No	No	General	Not good
Yes	1998	Urban	female	>=80	Divorced or widowed	Living with family members	>=1	2500-9999	No	Current	Never	Never	Moderate	never	Underweight	1	Yes	No	General	Good
No	1998	Urban	male	>=80	Divorced or widowed	Living with family members	0	<2500	Yes	Current	Current	Never	Good	never	Underweight	0	Yes	Yes	Good	Not good
No	1998	Urban	male	>=80	Divorced or widowed	Living with family members	0	<2500	No	Current	Current	Current	Good	never	Underweight	0	No	No	Good	Good
No	1998	Urban	male	>=80	Divorced or widowed	Living with family members	>=1	<2500	Yes	Current	Never	Never	Moderate	never	Underweight	0	No	No	General	Not good
No	1998	Urban	male	>=80	Divorced or widowed	Living with family members	>=1	<2500	Yes	Current	Never	Never	Moderate	never	Overweight	>=2	No	No	General	Good
No	1998	Rural	female	>=80	Divorced or widowed	Living with family members	0	<2500	Yes	Current	Current	Never	Good	never	Underweight	>=2	Yes	No	Good	Good
No	1998	Rural	male	>=80	Divorced or widowed	Living with family members	>=1	<2500	Yes	Current	Current	Current	Good	never	Overweight	1	No	No	General	Good
Yes	1998	Rural	male	>=80	Divorced or widowed	Living with family members	>=1	<2500	No	Current	Never	Never	Good	never	Underweight	0	Yes	No	Poor	Not good
No	1998	Urban	male	>=80	Divorced or widowed	Living in a institution	>=1	2500-9999	No	Current	Current	Current	Good	never	Normal weight	0	No	No	Good	Good
No	1998	Urban	female	>=80	Divorced or widowed	Living in a institution		<2500	Yes	Current	Preivous	Current	Moderate	never	Normal weight	0	No	No	Good	Not good
No	1998	Urban	female	>=80	Divorced or widowed	Living in a institution	0	<2500	No	Current	Current	Preivous	Good	never	Underweight	0	No	No	Good	Good
No	1998	Rural	male	>=80	Divorced or widowed	Living with family members	>=1	<2500	Yes	Current	Preivous	Never	Moderate	never	Normal weight	0	No	No	Good	Good
No	1998	Rural	male	>=80	Divorced or widowed	Living with family members	>=1	<2500	Yes	Current	Current	Current	Moderate	never	Underweight	0	No	No	Good	Good
No	1998	Rural	male	>=80	Divorced or widowed	Living alone	>=1	<2500	Yes	Current	Never	Current	Moderate	never	Normal weight	1	No	No	General	Good
No	1998	Urban	male	>=80	Divorced or widowed	Living in a institution	>=1	<2500	Yes	Current	Never	Preivous	Moderate	never	Normal weight	0	No	Yes	Good	Good
No	1998	Rural	male	>=80	Married	Living with family members	>=1	<2500	No	Current	Never	Never	Moderate	never	Overweight	0	No	No	Good	Good
Yes	1998	Rural	female	>=80	Divorced or widowed	Living with family members	0	<2500	Yes	Current	Never	Never	Moderate	never	Underweight	0	No	No	General	Not good
No	1998	Rural	male	>=80	Divorced or widowed	Living alone	>=1	<2500	Yes	Current	Never	Current	Moderate	never	Normal weight	0	No	No	Good	Good
No	1998	Rural	female	>=80	Divorced or widowed	Living with family members	0	<2500	Yes	Current	Current	Preivous	Moderate	never	Underweight	1	No	No	General	Good
No	1998	Rural	female	>=80	Divorced or widowed	Living with family members	0	<2500	Yes	Current	Never	Current	Moderate	never	Normal weight	0	No	No	Good	Not good
No	1998	Rural	male	>=80	Married	Living with family members	>=1	2500-9999	No	Current	Never	Current	Good	never	Overweight	0	No	No	Good	Not good
No	1998	Rural	male	>=80	Divorced or widowed	Living with family members	>=1	<2500	No	Current	Never	Never	Moderate	never	Underweight	0	No	Yes	General	Not good
Yes	1998	Rural	male	>=80	Married	Living with family members	>=1	<2500	No	Current	Never	Never	Good	never	Underweight	1	No	No	Good	Not good
No	1998	Rural	female	>=80	Married	Living with family members	0	2500-9999	Yes	Current	Never	Preivous	Moderate	never	Underweight	1	No	No	Good	Good
No	1998	Rural	male	>=80	Married	Living with family members	0	<2500	Yes	Current	Never	Never	Good	never	Normal weight	0	No	No	Good	Good
Yes	1998	Urban	male	>=80	Divorced or widowed	Living with family members	>=1	<2500	No	Current	Current	Never	Moderate	never	Normal weight	1	No	No	Good	Not good
Yes	1998	Rural	female	>=80	Divorced or widowed	Living with family members	0	<2500	No	Current	Never	Never	Moderate	never	Underweight	1	No	No	Poor	Not good
No	1998	Rural	male	>=80	Divorced or widowed	Living with family members	>=1	<2500	No	Current	Current	Current	Moderate	never	Underweight	0	No	No	General	Not good
No	1998	Urban	male	>=80	Married	Living with family members	>=1	2500-9999	No	Current	Never	Current	Good	never	Normal weight	0	No	No	Good	Good
No	1998	Urban	male	>=80	Divorced or widowed	Living with family members	0	<2500	Yes	Current	Preivous	Never	Good	never	Underweight	0	No	No	General	Good
No	1998	Rural	female	>=80	Divorced or widowed	Living alone	0	<2500	Yes	Current	Never	Never	Moderate	never	Underweight	0	No	No	Good	Good
No	1998	Rural	female	>=80	Divorced or widowed	Living with family members	0	<2500	No	Current	Never	Never	Moderate	never	Underweight	0	Yes	Yes	General	Not good
Yes	1998	Rural	male	>=80	Married	Living with family members	0	<2500	No	Current	Current	Never	Moderate	never	Underweight	1	Yes	Yes	General	Not good
No	1998	Urban	male	>=80	Married	Living with family members	0	2500-9999	Yes	Current	Current	Never	Moderate	never	Overweight	0	No	No	Good	Good
No	1998	Urban	male	>=80	Married	Living alone	0	<2500	No	Current	Never	Never	Moderate	never	Underweight	0	No	No	General	Good
Yes	1998	Rural	male	>=80	Divorced or widowed	Living with family members	0	<2500	No	Current	Current	Never	Moderate	never	Underweight	0	No	No	General	Not good
No	1998	Urban	male	>=80	Married	Living with family members	0	2500-9999	Yes	Current	Current	Current	Good	never	Normal weight	0	No	No	General	Good
No	1998	Rural	male	>=80	Divorced or widowed	Living with family members	>=1	<2500	No	Current	Never	Never	Moderate	never	Underweight	0	No	No	General	Good
Yes	1998	Urban	male	>=80	Married	Living with family members	>=1	<2500	No	Current	Current	Never	Good	never	Underweight	>=2	Yes	No	Good	Not good
No	1998	Urban	male	>=80	Divorced or widowed	Living with family members	0	2500-9999	No	Current	Never	Never	Good	never	Normal weight	0	No	No	Good	Good
No	1998	Urban	male	>=80	Divorced or widowed	Living with family members	0	2500-9999	Yes	Current	Current	Current	Good	never	Normal weight	1	No	No	Good	Good
No	1998	Rural	female	>=80	Divorced or widowed	Living with family members	0	2500-9999	No	Current	Never	Current	Moderate	never	Normal weight	1	No	No	Good	Good
No	1998	Rural	male	>=80	Married	Living with family members	0	<2500	No	Current	Never	Never	Good	never	Underweight	>=2	No	No	Good	Good
No	1998	Rural	male	>=80	Divorced or widowed	Living alone	>=1	<2500	No	Current	Never	Never	Moderate	never	Overweight	1	No	No	Good	Not good
No	1998	Rural	male	>=80	Divorced or widowed	Living with family members	>=1	<2500	Yes	Current	Never	Current	Good	never	Normal weight	1	No	No	Good	Good
No	1998	Rural	male	>=80	Divorced or widowed	Living with family members	>=1	<2500	Yes	Current	Never	Current	Good	never	Normal weight	1	No	No	Good	Good
No	1998	Rural	male	>=80	Married	Living with family members	>=1	<2500	Yes	Current	Current	Never	Moderate	never	Normal weight	0	No	No	Good	Good
No	1998	Rural	male	>=80	Divorced or widowed	Living with family members	>=1	<2500	No	Current	Current	Never	Moderate	never	Normal weight	0	No	Yes	General	Not good
Yes	1998	Rural	female	>=80	Divorced or widowed	Living alone	0	<2500	Yes	Current	Never	Never	Poor	never	Underweight	0	No	No	General	Not good
Yes	1998	Rural	male	>=80	Divorced or widowed	Living with family members	>=1	<2500	Yes	Current	Current	Never	Good	never	Underweight	1	No	No	General	Good
No	1998	Rural	female	>=80	Divorced or widowed	Living with family members	0	>-10000	No	Current	Never	Current	Moderate	never	Normal weight	0	No	No	Good	Good
Yes	1998	Rural	male	>=80	Divorced or widowed	Living with family members	0	<2500	Yes	Current	Current	Never	Good	never	Normal weight	0	No	No	General	Good
No	1998	Rural	male	>=80	Divorced or widowed	Living in a institution	0	<2500	Yes	Current	Never	Never	Moderate	never	Normal weight	0	No	No	General	Good
Yes	1998	Urban	male	>=80	Married	Living with family members	0	<2500	No	Current	Current	Current	Moderate	never	Normal weight	>=2	No	No	General	Good
Yes	1998	Rural	female	>=80	Divorced or widowed	Living with family members	0	<2500	No	Current	Current	Never	Moderate	never	Underweight	0	No	No	General	Good
No	1998	Rural	male	>=80	Divorced or widowed	Living with family members	0	<2500	No	Current	Current	Never	Moderate	never	Underweight	>=2	No	No	Good	Good
No	1998	Rural	male	>=80	Divorced or widowed	Living with family members	>=1	<2500	Yes	Current	Current	Preivous	Moderate	never	Overweight	1	Yes	No	Poor	Not good
No	1998	Rural	female	>=80	Divorced or widowed	Living with family members	0	<2500	No	Current	Never	Never	Good	never	Normal weight	1	No	No	Good	Not good
Yes	1998	Rural	female	>=80	Divorced or widowed	Living with family members	>=1	<2500	Yes	Current	Current	Never	Poor	never	Normal weight	0	Yes	No	Poor	Not good
No	1998	Urban	male	>=80	Divorced or widowed	Living with family members	>=1	<2500	No	Current	Current	Current	Good	never	Normal weight	0	No	No	Good	Good
No	1998	Rural	male	>=80	Married	Living with family members	0	<2500	Yes	Current	Current	Never	Moderate	never	Underweight	0	No	No	General	Not good
No	1998	Urban	male	>=80	Divorced or widowed	Living with family members	>=1	<2500	No	Current	Current	Current	Good	never	Underweight	0	No	No	Good	Not good
No	1998	Urban	female	>=80	Divorced or widowed	Living with family members	0	<2500	No	Current	Current	Current	Good	never	Normal weight	0	No	No	Good	Good
No	1998	Urban	male	>=80	Divorced or widowed	Living with family members	0	<2500	Yes	Current	Preivous	Never	Moderate	never	Overweight	0	No	No	Good	Good
No	1998	Urban	female	>=80	Divorced or widowed	Living alone	0	2500-9999	No	Current	Preivous	Current	Moderate	never	Underweight	0	No	No	General	Good
No	1998	Urban	male	>=80	Married	Living with family members	>=1	<2500	No	Current	Current	Current	Good	never		0	Yes	No	Good	Good
No	1998	Rural	female	>=80	Divorced or widowed	Living alone	>=1	<2500	No	Current	Preivous	Preivous	Poor	never	Normal weight	1	Yes	No	Good	Not good
No	1998	Rural	female	>=80	Divorced or widowed	Living with family members	0	<2500	No	Current	Current	Never	Moderate	never	Normal weight	0	Yes	No	Good	Good
No	1998	Rural	male	>=80	Divorced or widowed	Living in a institution	0	<2500	Yes	Current	Current	Never	Good	never	Normal weight	1	No	No	General	Good
No	1998	Urban	male	>=80	Married	Living with family members	0	<2500	Yes	Current	Never	Never	Good	never	Normal weight	0	No	No	Good	Good
Yes	1998	Urban	female	>=80	Divorced or widowed	Living with family members	0	<2500	No	Current	Never	Never	Good	never	Normal weight	0	No	No	Good	Good
Yes	1998	Urban	male	>=80	Married	Living with family members	>=1	2500-9999	Yes	Current	Never	Current	Moderate	never	Obesity	1	No	No	General	Good
No	1998	Urban	male	>=80	Divorced or widowed	Living with family members	>=1	<2500	No	Current	Current	Never	Moderate	never	Underweight	0	No	No	General	Good
No	1998	Urban	male	>=80	Married	Living with family members	>=1	2500-9999	Yes	Current	Never	Current	Good	never	Overweight	0	No	No	Good	Good
No	1998	Rural	male	>=80	Married	Living with family members	>=1	<2500	No	Current	Current	Never	Good	never	Normal weight	0	No	No	Good	Good
Yes	1998	Urban	male	>=80	Divorced or widowed	Living alone	0	<2500	No	Current	Never	Preivous	Good	never	Underweight	0	No	No	General	Not good
No	1998	Rural	female	>=80	Divorced or widowed	Living with family members	0	2500-9999	Yes	Current	Current	Never	Moderate	never	Underweight	1	No	No	Good	Good
Yes	1998	Urban	male	>=80	Married	Living with family members	0	<2500	Yes	Current	Preivous	Preivous	Moderate	never	Normal weight	0	Yes	No	Poor	Not good
No	1998	Rural	male	>=80	Unmarried	Living in a institution	>=1	<2500	No	Current	Never	Current	Poor	never		0	No	No	Good	Good
No	1998	Rural	male	>=80	Divorced or widowed	Living in a institution	>=1	2500-9999	Yes	Current	Preivous	Current	Moderate	never		0	No	No	Good	Good
No	1998	Urban	female	>=80	Divorced or widowed	Living in a institution	0	<2500	Yes	Current	Never	Never	Moderate	never		0	Yes	No	Poor	Good
No	1998	Rural	male	>=80	Divorced or widowed	Living with family members	>=1	<2500	Yes	Current	Never	Never	Good	never	Normal weight	1	No	No	Good	Good
No	1998	Urban	male	>=80	Married	Living with family members	>=1	<2500	No	Current	Never	Current	Good	never	Normal weight	0	No	No	Good	Good
No	1998	Rural	male	>=80	Married	Living with family members	>=1	<2500	Yes	Current	Never	Never	Moderate	never	Normal weight	0	No	No	Good	Not good
No	1998	Urban	male	>=80	Divorced or widowed	Living in a institution	>=1	<2500	Yes	Current	Preivous	Current	Moderate	sometimes	Normal weight	>=2	No	No	General	Good
Yes	1998	Rural	male	>=80	Married	Living with family members	>=1	<2500	No	Current	Current	Preivous	Good	sometimes	Normal weight	>=2	No	No	General	Not good
No	1998	Urban	female	>=80	Divorced or widowed	Living with family members	0	2500-9999	No	Current	Never	Never	Good	sometimes	Normal weight	0	Yes	No	Good	Good
No	1998	Rural	male	>=80	Divorced or widowed	Living with family members	>=1	<2500	Yes	Current	Current	Never	Good	sometimes	Underweight	0	No	No	Good	Good
No	1998	Urban	female	>=80	Divorced or widowed	Living with family members	>=1	<2500	Yes	Current	Current	Never	Poor	sometimes	Normal weight	1	No	No	Good	Not good
No	1998	Rural	male	>=80	Divorced or widowed	Living alone	>=1	<2500	No	Current	Never	Preivous	Moderate	sometimes	Underweight	0	No	No	Good	Not good
Yes	1998	Rural	male	>=80	Divorced or widowed	Living alone	>=1	<2500	Yes	Current	Preivous	Current	Good	sometimes	Underweight	0	No	No	General	Not good
No	1998	Rural	female	>=80	Divorced or widowed	Living with family members	0	<2500	Yes	Current	Current	Never	Good	sometimes	Overweight	1	No	No	Good	Good
No	1998	Urban	female	>=80	Divorced or widowed	Living with family members	0	<2500	No	Current	Never	Current	Good	sometimes	Normal weight	0	Yes	No	Good	Good
No	1998	Rural	male	>=80	Married	Living with family members	0	<2500	Yes	Current	Current	Never	Poor	sometimes	Underweight	1	Yes	No	General	Good
No	1998	Rural	male	>=80	Divorced or widowed	Living with family members	>=1	2500-9999	No	Current	Never	Never	Good	sometimes	Normal weight	0	No	No	Good	Good
No	1998	Rural	male	>=80	Divorced or widowed	Living with family members	>=1	<2500	No	Current	Preivous	Current	Moderate	sometimes	Underweight	0	Yes	No	Good	Good
No	1998	Urban	female	>=80	Divorced or widowed	Living alone	0	<2500	No	Current	Current	Never	Moderate	sometimes	Normal weight	>=2	No	No	Good	Good
Yes	1998	Rural	male	>=80	Divorced or widowed	Living with family members	0	<2500	Yes	Current	Preivous	Never	Moderate	sometimes	Underweight	0	No	No	General	Good
No	1998	Urban	female	>=80	Divorced or widowed	Living with family members	>=1	<2500	Yes	Current	Never	Current	Moderate	almost everyday	Underweight	0	No	No	Good	Good
No	1998	Urban	male	>=80	Divorced or widowed	Living with family members	>=1	<2500	No	Preivous	Never	Current	Good	never	Overweight	>=2	No	No	Poor	Good
No	1998	Urban	male	>=80	Divorced or widowed	Living with family members	>=1	<2500	No	Preivous	Preivous	Current	Moderate	never	Normal weight	1	No	No	Good	Good
Yes	1998	Urban	male	>=80	Married	Living with family members	>=1	<2500	No	Preivous	Never	Preivous	Good	never	Overweight	>=2	No	No	General	Good
No	1998	Urban	male	>=80	Married	Living with family members	>=1	<2500	No	Preivous	Never	Preivous	Moderate	never	Overweight	>=2	Yes	No	Poor	Good
No	1998	Urban	male	>=80	Married	Living with family members	>=1	<2500	Yes	Preivous	Never	Current	Good	never	Normal weight	1	No	No	Good	Not good
No	1998	Urban	male	>=80	Married	Living with family members	>=1	<2500	No	Preivous	Never	Current	Moderate	never	Overweight	>=2	Yes	No	General	Not good
Yes	1998	Urban	male	>=80	Divorced or widowed	Living with family members	>=1	<2500	No	Preivous	Never	Never	Moderate	never	Overweight	1	No	No	Good	Good
No	1998	Urban	male	>=80	Divorced or widowed	Living alone	0	2500-9999	Yes	Preivous	Never	Current	Moderate	never	Overweight	>=2	Yes	No	General	Good
No	1998	Rural	male	>=80	Married	Living with family members	>=1	2500-9999	Yes	Preivous	Current	Current	Moderate	never	Obesity		No	No	Good	Good
No	1998	Urban	female	>=80	Divorced or widowed	Living with family members	0	<2500	Yes	Preivous	Preivous	Preivous	Moderate	never	Underweight	1	Yes	Yes	Good	Good
No	1998	Urban	male	>=80	Divorced or widowed	Living with family members	0	<2500	Yes	Preivous	Preivous	Current	Good	never	Normal weight	1	No	No	General	Not good
No	1998	Urban	female	>=80	Divorced or widowed	Living with family members	0	<2500	No	Preivous	Current	Never	Good	never	Normal weight	1	Yes	No	Good	Not good
No	1998	Rural	female	>=80	Divorced or widowed	Living with family members	0	<2500	Yes	Preivous	Never	Never	Good	never	Normal weight	0	No	No	General	Not good
No	1998	Urban	female	>=80	Divorced or widowed	Living with family members	0	<2500	Yes	Preivous	Never	Current	Good	never	Underweight	1	Yes	No	Good	Good
No	1998	Urban	female	>=80	Divorced or widowed	Living with family members	0	<2500	No	Preivous	Never	Never	Poor	never	Underweight	1	No	No	Poor	Good
No	1998	Rural	male	>=80	Divorced or widowed	Living with family members	>=1	<2500	No	Preivous	Preivous	Never	Good	never	Underweight	>=2	Yes	No	General	Good
No	1998	Urban	female	>=80	Divorced or widowed	Living with family members	0	<2500	No	Preivous	Never	Never	Moderate	never	Underweight	0	No	No	Good	Not good
Yes	1998	Rural	female	>=80	Divorced or widowed	Living with family members	>=1	<2500	No	Preivous	Never	Never	Good	never	Obesity	1	Yes	No	Good	Not good
No	1998	Urban	male	>=80	Divorced or widowed	Living with family members	0	<2500	No	Preivous	Current	Never	Good	never	Normal weight	0	No	No	General	Good
No	1998	Urban	male	>=80	Divorced or widowed	Living in a institution	0	<2500	Yes	Preivous	Current	Current	Moderate	never	Normal weight	0	No	No	Good	Good
Yes	1998	Rural	male	>=80	Divorced or widowed	Living with family members	0	<2500	No	Preivous	Preivous	Never	Moderate	never		1	Yes	No	Poor	Not good
No	1998	Urban	male	>=80	Divorced or widowed	Living with family members	0	<2500	Yes	Preivous	Preivous	Preivous	Moderate	never	Overweight	0	Yes	Yes	Good	Not good
No	1998	Urban	female	>=80	Married	Living with family members	0	<2500	No	Preivous	Never	Current	Moderate	never	Underweight	0	No	No	Good	Good
No	1998	Urban	male	>=80	Married	Living with family members	0	<2500	Yes	Preivous	Current	Current	Moderate	never	Normal weight		No	No	General	Not good
No	1998	Urban	male	>=80	Married	Living alone	>=1	>-10000	No	Preivous	Never	Current	Good	never	Normal weight	1	No	No	Good	Good
No	1998	Urban	male	>=80	Divorced or widowed	Living with family members	>=1	<2500	No	Preivous	Never	Never	Poor	never		>=2	Yes	No	General	Not good
No	1998	Rural	male	>=80	Married	Living with family members	>=1	<2500	No	Preivous	Preivous	Current	Moderate	never	Overweight	0	Yes	No	Good	Good
No	1998	Urban	male	>=80	Married	Living with family members	>=1	<2500	Yes	Preivous	Never	Preivous	Moderate	never	Underweight	1	No	No	General	Good
No	1998	Rural	female	>=80	Divorced or widowed	Living with family members	0	2500-9999	No	Preivous	Never	Current	Moderate	never	Underweight	>=2	Yes	No	Good	Good
No	1998	Urban	male	>=80	Divorced or widowed	Living with family members	>=1	<2500	Yes	Preivous	Preivous	Preivous	Moderate	never	Normal weight	>=2	No	No	Good	Good
Yes	1998	Urban	male	>=80	Married	Living with family members	>=1	2500-9999	Yes	Preivous	Preivous	Current	Moderate	never	Overweight	>=2	No	No	Poor	Not good
Yes	1998	Urban	male	>=80	Married	Living with family members	>=1	2500-9999	No	Preivous	Current	Current	Moderate	never	Normal weight	1	No	No	General	Not good
Yes	1998	Urban	female	>=80	Married	Living with family members	0	2500-9999	No	Preivous	Never	Never	Good	never	Underweight	1	Yes	No	General	Not good
No	1998	Rural	male	>=80	Divorced or widowed	Living with family members	>=1	<2500	Yes	Preivous	Never	Current	Moderate	never	Normal weight	0	No	No	Good	Not good
No	1998	Rural	male	>=80	Married	Living with family members	>=1	<2500	No	Preivous	Never	Current	Good	never	Normal weight	0	No	No	Good	Good
No	1998	Rural	female	>=80	Divorced or widowed	Living with family members	0	<2500	Yes	Preivous	Never	Never	Moderate	never	Underweight	0	Yes	Yes	Good	Good
No	1998	Urban	female	>=80	Divorced or widowed	Living with family members	0	<2500	No	Preivous	Never	Never	Good	never	Underweight	0	Yes	No	General	Good
No	1998	Urban	male	>=80	Divorced or widowed	Living with family members	>=1	<2500	Yes	Preivous	Current	Never	Moderate	never	Underweight	0	No	No	Good	Good
No	1998	Urban	male	>=80	Divorced or widowed	Living with family members	>=1	>-10000	Yes	Preivous	Current	Never	Moderate	never	Normal weight	0	No	No	Good	Not good
No	1998	Urban	male	>=80	Unmarried	Living in a institution	0	<2500	Yes	Preivous	Current	Never	Good	never	Obesity	1	No	No	General	Good
No	1998	Rural	male	>=80	Divorced or widowed	Living with family members	>=1	<2500	No	Preivous	Never	Never	Moderate	never	Normal weight	1	No	No	Poor	Not good
No	1998	Urban	male	>=80	Divorced or widowed	Living in a institution	0	<2500	No	Preivous	Never	Current	Good	never	Normal weight	0	No	No	Poor	Good
No	1998	Rural	male	>=80	Divorced or widowed	Living with family members	0	<2500	No	Preivous	Current	Never	Moderate	never	Normal weight	0	No	No	Good	Good
No	1998	Rural	male	>=80	Divorced or widowed	Living with family members	>=1	<2500	Yes	Preivous	Preivous	Never	Moderate	never	Normal weight	1	Yes	No	Good	Good
No	1998	Rural	female	>=80	Divorced or widowed	Living with family members	0	<2500	No	Preivous	Never	Never	Good	never	Normal weight	0	Yes	Yes	General	Not good
Yes	1998	Urban	female	>=80	Divorced or widowed	Living with family members	>=1	<2500	No	Preivous	Never	Never	Moderate	never	Overweight	>=2	Yes	Yes	General	Not good
Yes	1998	Rural	female	>=80	Divorced or widowed	Living with family members	>=1	2500-9999	No	Preivous	Never	Never	Moderate	never	Normal weight	1	No	No	Good	Good
No	1998	Urban	female	>=80	Divorced or widowed	Living with family members	0	<2500	Yes	Preivous	Current	Never	Moderate	never	Underweight	0	No	Yes	Good	Good
No	1998	Rural	male	>=80	Divorced or widowed	Living with family members	>=1	<2500	No	Preivous	Never	Current	Moderate	never	Normal weight	>=2	No	No	General	Not good
No	1998	Urban	female	>=80	Divorced or widowed	Living with family members	>=1	<2500	No	Preivous	Current	Current	Moderate	never	Normal weight	1	Yes	No	General	Good
No	1998	Urban	male	>=80	Divorced or widowed	Living with family members	0	<2500	Yes	Preivous	Current	Never	Moderate	never	Underweight	0	No	No	General	Good
Yes	1998	Rural	male	>=80	Divorced or widowed	Living with family members	>=1	<2500	Yes	Preivous	Never	Never	Moderate	never	Normal weight	1	No	No	General	Not good
No	1998	Rural	male	>=80	Divorced or widowed	Living with family members	0	<2500	Yes	Preivous	Never	Never	Moderate	never	Underweight	0	No	No	General	Not good
No	1998	Urban	male	>=80	Married	Living with family members	>=1	<2500	Yes	Preivous	Never	Never	Good	never	Normal weight	1	No	No	Good	Good
No	1998	Rural	male	>=80	Married	Living with family members	>=1	<2500	No	Preivous	Preivous	Current	Poor	never	Overweight	1	No	No	General	Good
No	1998	Urban	female	>=80	Divorced or widowed	Living with family members	>=1	<2500	No	Preivous	Never	Never	Moderate	never	Normal weight	0	No	No	Good	Good
No	1998	Rural	male	>=80	Divorced or widowed	Living with family members	>=1	<2500	No	Preivous	Never	Never	Good	never	Underweight	0	No	No	Good	Good
No	1998	Rural	male	>=80	Married	Living with family members	0	<2500	No	Preivous	Current	Preivous	Good	never	Normal weight	0	No	No	General	Good
Yes	1998	Rural	male	>=80	Married	Living with family members	>=1	<2500	Yes	Preivous	Preivous	Never	Moderate	never	Normal weight	1	No	No	Poor	Not good
No	1998	Urban	male	>=80	Divorced or widowed	Living with family members	>=1	<2500	Yes	Preivous	Preivous	Current	Moderate	never	Normal weight	>=2	No	No	General	Not good
No	1998	Urban	female	>=80	Divorced or widowed	Living with family members	0	2500-9999	No	Preivous	Never	Never	Poor	never	Normal weight	1	Yes	No	General	Not good
No	1998	Rural	male	>=80	Divorced or widowed	Living alone	0	<2500	Yes	Preivous	Never	Current	Good	never	Normal weight	0	No	No	General	Good
No	1998	Rural	male	>=80	Divorced or widowed	Living with family members	0	<2500	No	Preivous	Preivous	Never	Moderate	never	Underweight	0	Yes	No	Good	Good
Yes	1998	Rural	male	>=80	Divorced or widowed	Living with family members	0	<2500	No	Preivous	Current	Never	Good	never	Normal weight	1	No	No	General	Good
No	1998	Rural	male	>=80	Married	Living with family members	>=1	<2500	No	Preivous	Never	Never	Moderate	never	Underweight	0	No	No	Poor	Good
No	1998	Rural	male	>=80	Married	Living with family members	>=1	<2500	Yes	Preivous	Preivous	Current	Good	never	Underweight	1	No	No	Good	Good
No	1998	Rural	female	>=80	Divorced or widowed	Living with family members	0	<2500	Yes	Preivous	Current	Preivous	Moderate	never	Normal weight	1	Yes	Yes	Good	Good
No	1998	Rural	male	>=80	Married	Living with family members	>=1	<2500	No	Preivous	Current	Current	Good	never	Overweight	1	No	No	Good	Good
Yes	1998	Urban	female	>=80	Divorced or widowed	Living in a institution	0	<2500	Yes	Preivous	Preivous	Never	Good	never	Normal weight	1	Yes	No	General	Not good
No	1998	Urban	male	>=80	Divorced or widowed	Living with family members	>=1	<2500	Yes	Preivous	Current	Never	Good	never	Overweight	>=2	No	No	General	Good
Yes	1998	Urban	male	>=80	Divorced or widowed	Living alone	>=1	2500-9999	No	Preivous	Preivous	Never	Moderate	never	Underweight	>=2	No	No	General	Good
Yes	1998	Rural	female	>=80	Divorced or widowed	Living alone	0	<2500	No	Preivous	Preivous	Never	Moderate	never	Underweight	0	No	Yes	General	Not good
No	1998	Rural	male	>=80	Divorced or widowed	Living with family members	0	2500-9999	Yes	Preivous	Never	Current	Good	never	Normal weight	>=2	No	No	Good	Good
No	1998	Rural	male	>=80	Divorced or widowed	Living with family members	0	<2500	No	Preivous	Never	Never	Moderate	never	Normal weight	>=2	No	No	Good	Good
No	1998	Rural	female	>=80	Divorced or widowed	Living with family members	0	<2500	Yes	Preivous	Never	Never	Good	never	Normal weight	1	Yes	No	Good	Good
No	1998	Urban	male	>=80	Married	Living with family members	>=1	<2500	No	Preivous	Current	Current	Good	never	Normal weight	1	No	No	Good	Good
No	1998	Rural	male	>=80	Divorced or widowed	Living with family members	0	<2500	Yes	Preivous	Current	Never	Moderate	never	Underweight	1	No	No	Good	Good
No	1998	Urban	female	>=80	Divorced or widowed	Living with family members	0	<2500	No	Preivous	Never	Preivous	Good	never		>=2	Yes	No	Good	Good
No	1998	Urban	male	>=80	Divorced or widowed	Living with family members	>=1	<2500	No	Preivous	Never	Preivous	Moderate	never	Normal weight	0	Yes	No	Good	Good
No	1998	Urban	male	>=80	Divorced or widowed	Living with family members	>=1	<2500	Yes	Preivous	Never	Never	Poor	never	Normal weight	0	No	No	Good	Good
No	1998	Rural	male	>=80	Divorced or widowed	Living with family members	>=1	<2500	Yes	Preivous	Current	Preivous	Moderate	never	Normal weight	0	Yes	Yes	General	Good
No	1998	Rural	male	>=80	Married	Living with family members	>=1	<2500	Yes	Preivous	Current	Current	Good	never	Normal weight	1	No	No	Good	Good
No	1998	Rural	male	>=80	Married	Living with family members	>=1	2500-9999	Yes	Preivous	Preivous	Current	Moderate	never	Normal weight	1	Yes	No	General	Good
No	1998	Rural	male	>=80	Divorced or widowed	Living with family members	0	<2500	Yes	Preivous	Current	Current	Moderate	never	Normal weight	1	No	No	Good	Good
No	1998	Urban	male	>=80	Divorced or widowed	Living with family members	0	<2500	Yes	Preivous	Never	Never	Good	never	Overweight	0	No	No	Good	Good
[truncated: 89,994 more rows]
